# Supplementary material for: Exploring the biodiversity of Bifidobacterium asteroides among honey bee microbiomes
Source: Environ Microbiol. 2022 Oct 3;24(12):5666–79. doi: 10.1111/1462-2920.16223 (PMC10092428; doi:10.1111/1462-2920.16223)
Supplement: Supplementary file 3 — Table S1. Unclassified bifidobacteria in the NCBI repository Table S2. Quality control of Bifidobacterium asteroides‐related strains Table S3. Shotgun metagenomic samples of Apis mellifera and Apis cerana Table S4. Filtering table of shotgun metagenomics data Table S5. Quality control of reconstructed Bifidobacterium asteroides‐related strains Table S6. Carbohydrate esterase (CE) profiling of Bifidobacterium asteroides‐related strains [file EMI-24-5666-s002.xlsx]

## Sheet: Table S1
Table S1. Unclassified bifidobacteria in the NCBI repository
Organism Name	Organism Groups	Strain	BioSample	BioProject	Assembly	Level	Size(Mb)	GC%	WGS	Scaffolds	CDS	Release Date	GenBank FTP
Bifidobacterium sp.	Bacteria;Terrabacteria group;Actinobacteria	B-bin1	SAMN18057674	PRJNA705073	GCA_024104275.1	Scaffold	2.16455	56.5	JAGGHK01	19	1637	2022-06-30T00:00:00Z	ftp://ftp.ncbi.nlm.nih.gov/genomes/all/GCA/024/104/275/GCA_024104275.1_ASM2410427v1
Bifidobacterium sp.	Bacteria;Terrabacteria group;Actinobacteria	S02B.meta.bin_11	SAMN10316486	PRJNA492716	GCA_008673685.1	Contig	1.7104	59.8	RPTY01	26	0	2019-09-23T00:00:00Z	ftp://ftp.ncbi.nlm.nih.gov/genomes/all/GCA/008/673/685/GCA_008673685.1_ASM867368v1
Bifidobacterium sp.	Bacteria;Terrabacteria group;Actinobacteria	UW_MP_BIF13_2	SAMN22412160	PRJNA768543	GCA_022484665.1	Contig	1.99916	48.6	JAKVKV01	25	1594	2022-03-05T00:00:00Z	ftp://ftp.ncbi.nlm.nih.gov/genomes/all/GCA/022/484/665/GCA_022484665.1_ASM2248466v1
Bifidobacterium sp.	Bacteria;Terrabacteria group;Actinobacteria	UW_MP_BIF8_1	SAMN22412188	PRJNA768584	GCA_022649135.1	Contig	2.36663	61.8	JALCNP01	33	1887	2022-03-21T00:00:00Z	ftp://ftp.ncbi.nlm.nih.gov/genomes/all/GCA/022/649/135/GCA_022649135.1_ASM2264913v1
Bifidobacterium sp.	Bacteria;Terrabacteria group;Actinobacteria	UW_MP_BIF12_1	SAMN22412157	PRJNA768550	GCA_022640935.1	Contig	2.14993	60.7	JALCCV01	53	1658	2022-03-21T00:00:00Z	ftp://ftp.ncbi.nlm.nih.gov/genomes/all/GCA/022/640/935/GCA_022640935.1_ASM2264093v1
Bifidobacterium sp.	Bacteria;Terrabacteria group;Actinobacteria	L2_021_376G1_dasL2_021_376G1_maxbin2.maxbin.028sta_sub	SAMN17801101	PRJNA698986	GCA_018381665.1	Scaffold	2.18985	56	JAGZRM01	179	1811	2021-05-17T00:00:00Z	ftp://ftp.ncbi.nlm.nih.gov/genomes/all/GCA/018/381/665/GCA_018381665.1_ASM1838166v1
Bifidobacterium sp.	Bacteria;Terrabacteria group;Actinobacteria	UW_MP_BIF8_2	SAMN22412189	PRJNA768585	GCA_022649395.1	Contig	1.99055	62.4	JALCOA01	61	1581	2022-03-21T00:00:00Z	ftp://ftp.ncbi.nlm.nih.gov/genomes/all/GCA/022/649/395/GCA_022649395.1_ASM2264939v1
Bifidobacterium sp.	Bacteria;Terrabacteria group;Actinobacteria	RGIG643	SAMN16340990	PRJNA657473	GCA_017418165.1	Contig	1.81936	63.8	JAFOOB01	87	1526	2021-03-18T00:00:00Z	ftp://ftp.ncbi.nlm.nih.gov/genomes/all/GCA/017/418/165/GCA_017418165.1_ASM1741816v1
Bifidobacterium sp.	Bacteria;Terrabacteria group;Actinobacteria	Gw_UH_bin_26	SAMN18119507	PRJNA524094	GCA_017983525.1	Scaffold	0.550148	58.9	JAGOBG01	22	461	2021-04-15T00:00:00Z	ftp://ftp.ncbi.nlm.nih.gov/genomes/all/GCA/017/983/525/GCA_017983525.1_ASM1798352v1
Bifidobacterium sp.	Bacteria;Terrabacteria group;Actinobacteria	UBA8278	SAMN08019592	PRJNA417962	GCA_003534355.1	Scaffold	2.23203	59	DPDO01	32	1846	2018-09-10T00:00:00Z	ftp://ftp.ncbi.nlm.nih.gov/genomes/all/GCA/003/534/355/GCA_003534355.1_ASM353435v1
uncultured Bifidobacterium sp.	Bacteria;Terrabacteria group;Actinobacteria	UMGS603	SAMEA4891259	PRJEB26432	GCA_900543735.1	Contig	2.06173	56.1	UQSU01	39	0	2019-01-28T00:00:00Z	ftp://ftp.ncbi.nlm.nih.gov/genomes/all/GCA/900/543/735/GCA_900543735.1_UMGS603
uncultured Bifidobacterium sp.	Bacteria;Terrabacteria group;Actinobacteria	REFINED_METABAT215_TOP10_CONTIGS_1500_ASSEMBLY_K77_MERGED__Hadza_MoBio_hadza-I-L_N_24_1344.25	SAMEA13516448	PRJEB49206	GCA_934630425.1	Contig	2.45947	59.9	CAKTVT01	38	0	2022-04-02T00:00:00Z	ftp://ftp.ncbi.nlm.nih.gov/genomes/all/GCA/934/630/425/GCA_934630425.1_ERR7738246_bin.25
uncultured Bifidobacterium sp.	Bacteria;Terrabacteria group;Actinobacteria	RUG11560	SAMEA6149695	PRJEB31266	GCA_902770365.1	Scaffold	1.76846	63.9	CACXSE01	42	0	2020-02-10T00:00:00Z	ftp://ftp.ncbi.nlm.nih.gov/genomes/all/GCA/902/770/365/GCA_902770365.1_Rumen_uncultured_genome_RUG11560
uncultured Bifidobacterium sp.	Bacteria;Terrabacteria group;Actinobacteria	RUG13422	SAMEA6151559	PRJEB31266	GCA_902788945.1	Scaffold	1.96742	59.8	CADALV01	42	0	2020-02-10T00:00:00Z	ftp://ftp.ncbi.nlm.nih.gov/genomes/all/GCA/902/788/945/GCA_902788945.1_Rumen_uncultured_genome_RUG13422
uncultured Bifidobacterium sp.	Bacteria;Terrabacteria group;Actinobacteria	RUG11914	SAMEA6150049	PRJEB31266	GCA_902773825.1	Contig	2.06546	59.8	CACYGC01	45	0	2020-02-10T00:00:00Z	ftp://ftp.ncbi.nlm.nih.gov/genomes/all/GCA/902/773/825/GCA_902773825.1_Rumen_uncultured_genome_RUG11914
uncultured Bifidobacterium sp.	Bacteria;Terrabacteria group;Actinobacteria	RUG13504	SAMEA6151641	PRJEB31266	GCA_902789815.1	Scaffold	1.87294	63.3	CADAPJ01	68	0	2020-02-10T00:00:00Z	ftp://ftp.ncbi.nlm.nih.gov/genomes/all/GCA/902/789/815/GCA_902789815.1_Rumen_uncultured_genome_RUG13504
uncultured Bifidobacterium sp.	Bacteria;Terrabacteria group;Actinobacteria	REFINED_METABAT215_TOP10_CONTIGS_1500_ASSEMBLY_K77_MERGED__Hadza_MoBio_hadza-E-H_A_17_1704.13	SAMEA13521933	PRJEB49206	GCA_934663925.1	Contig	2.10127	60	CAKUKX01	57	0	2022-04-02T00:00:00Z	ftp://ftp.ncbi.nlm.nih.gov/genomes/all/GCA/934/663/925/GCA_934663925.1_ERR7745376_bin.13
uncultured Bifidobacterium sp.	Bacteria;Terrabacteria group;Actinobacteria	RUG082	SAMEA104666447	PRJEB21624	GCA_900315295.1	Scaffold	1.78811	64	OMYK01	62	0	2018-03-19T00:00:00Z	ftp://ftp.ncbi.nlm.nih.gov/genomes/all/GCA/900/315/295/GCA_900315295.1_Rumen_uncultured_genome_RUG082
uncultured Bifidobacterium sp.	Bacteria;Terrabacteria group;Actinobacteria	RUG10593	SAMEA6148726	PRJEB31266	GCA_902760715.1	Scaffold	1.98846	59.9	CACWHU01	68	0	2020-02-10T00:00:00Z	ftp://ftp.ncbi.nlm.nih.gov/genomes/all/GCA/902/760/715/GCA_902760715.1_Rumen_uncultured_genome_RUG10593
uncultured Bifidobacterium sp.	Bacteria;Terrabacteria group;Actinobacteria	REFINED_METABAT215_TOP10_CONTIGS_1500_ASSEMBLY_K77_MERGED__Hadza_MoBio_hadza-I-L_M_23_2501.139	SAMEA13510962	PRJEB49206	GCA_934644935.1	Contig	2.07869	59.4	CAKUDC01	73	0	2022-04-02T00:00:00Z	ftp://ftp.ncbi.nlm.nih.gov/genomes/all/GCA/934/644/935/GCA_934644935.1_ERR7738178_bin.139
Bifidobacterium sp. UBA4282	Bacteria;Terrabacteria group;Actinobacteria	UBA4282	SAMN06456461	PRJNA348753	GCA_002394995.1	Scaffold	2.04771	64.3	DGVO01	59	0	2017-09-28T00:00:00Z	ftp://ftp.ncbi.nlm.nih.gov/genomes/all/GCA/002/394/995/GCA_002394995.1_ASM239499v1
uncultured Bifidobacterium sp.	Bacteria;Terrabacteria group;Actinobacteria	REFINED_METABAT215_SUBJECT_CONTIGS_1500_ASSEMBLY_K77_MERGED__Pilot_MoBio_Fiber-Hadza-Nepal_M_3_7038.87	SAMEA13480796	PRJEB49206	GCA_934630605.1	Contig	1.88452	63.1	CAKTWB01	80	0	2022-04-02T00:00:00Z	ftp://ftp.ncbi.nlm.nih.gov/genomes/all/GCA/934/630/605/GCA_934630605.1_ERR7738633_bin.87
uncultured Bifidobacterium sp.	Bacteria;Terrabacteria group;Actinobacteria	ERR414456-bin.31	SAMEA7847792	PRJEB37358	GCA_905204725.1	Contig	1.57749	55.9	CAJLAS01	123	0	2021-02-01T00:00:00Z	ftp://ftp.ncbi.nlm.nih.gov/genomes/all/GCA/905/204/725/GCA_905204725.1_ERR414456-mag-bin.31
uncultured Bifidobacterium sp.	Bacteria;Terrabacteria group;Actinobacteria	HGM01746	SAMEA5278462	PRJEB31003	GCA_900757545.1	Contig	1.47696	60.7	CAAEOF01	96	0	2019-04-04T00:00:00Z	ftp://ftp.ncbi.nlm.nih.gov/genomes/all/GCA/900/757/545/GCA_900757545.1_ERS537332_39
uncultured Bifidobacterium sp.	Bacteria;Terrabacteria group;Actinobacteria	Chicken_19_mag_1	SAMEA7202306	PRJEB33338	GCA_904382445.1	Scaffold	1.94656	62.4	CAJFIV01	141	0	2020-09-23T00:00:00Z	ftp://ftp.ncbi.nlm.nih.gov/genomes/all/GCA/904/382/445/GCA_904382445.1_Chicken_19_mag_1
uncultured Bifidobacterium sp.	Bacteria;Terrabacteria group;Actinobacteria	REFINED_METABAT215_TOP10_CONTIGS_1500_ASSEMBLY_K77_MERGED__Nepal_MoBio_Fiber-Hadza-Nepal_J_9_THA0062YZ.36	SAMEA13510963	PRJEB49206	GCA_934667905.1	Contig	1.87383	58.3	CAKUMS01	134	0	2022-04-02T00:00:00Z	ftp://ftp.ncbi.nlm.nih.gov/genomes/all/GCA/934/667/905/GCA_934667905.1_ERR7738554_bin.36
Bifidobacterium sp. wkB344	Bacteria;Terrabacteria group;Actinobacteria	wkB344	SAMN07450800	PRJNA397192	GCA_003688305.1	Contig	2.08999	60.3	NPOQ01	27	1581	2018-10-25T00:00:00Z	ftp://ftp.ncbi.nlm.nih.gov/genomes/all/GCA/003/688/305/GCA_003688305.1_ASM368830v1
Bifidobacterium sp. W8104	Bacteria;Terrabacteria group;Actinobacteria	W8104	SAMN15470883	PRJNA648267	GCA_016100735.1	Contig	2.09649	60.8	JACFRW01	6	1582	2020-12-16T00:00:00Z	ftp://ftp.ncbi.nlm.nih.gov/genomes/all/GCA/016/100/735/GCA_016100735.1_ASM1610073v1
Bifidobacterium sp. M0307	Bacteria;Terrabacteria group;Actinobacteria	M0307	SAMN15470899	PRJNA648267	GCA_016100445.1	Contig	1.80293	60.6	JACFSL01	5	1404	2020-12-16T00:00:00Z	ftp://ftp.ncbi.nlm.nih.gov/genomes/all/GCA/016/100/445/GCA_016100445.1_ASM1610044v1
Bifidobacterium sp. W8108	Bacteria;Terrabacteria group;Actinobacteria	W8108	SAMN15470805	PRJNA648267	GCA_016102235.1	Contig	1.80321	60.6	JACFOZ01	6	1405	2020-12-16T00:00:00Z	ftp://ftp.ncbi.nlm.nih.gov/genomes/all/GCA/016/102/235/GCA_016102235.1_ASM1610223v1
Bifidobacterium sp. W8105	Bacteria;Terrabacteria group;Actinobacteria	W8105	SAMN15470884	PRJNA648267	GCA_016100765.1	Scaffold	2.06614	61.1	JACFRX01	5	1547	2020-12-16T00:00:00Z	ftp://ftp.ncbi.nlm.nih.gov/genomes/all/GCA/016/100/765/GCA_016100765.1_ASM1610076v1
Bifidobacterium sp. W8107	Bacteria;Terrabacteria group;Actinobacteria	W8107	SAMN15470886	PRJNA648267	GCA_016100655.1	Scaffold	2.06612	61.1	JACFRZ01	5	1547	2020-12-16T00:00:00Z	ftp://ftp.ncbi.nlm.nih.gov/genomes/all/GCA/016/100/655/GCA_016100655.1_ASM1610065v1
Bifidobacterium sp. W8103	Bacteria;Terrabacteria group;Actinobacteria	W8103	SAMN15470882	PRJNA648267	GCA_016100775.1	Scaffold	2.07072	61.1	JACFRV01	4	1552	2020-12-16T00:00:00Z	ftp://ftp.ncbi.nlm.nih.gov/genomes/all/GCA/016/100/775/GCA_016100775.1_ASM1610077v1
Bifidobacterium sp. M0399	Bacteria;Terrabacteria group;Actinobacteria	M0399	SAMN15470890	PRJNA648267	GCA_016100595.1	Contig	2.2215	59.8	JACFSD01	15	1702	2020-12-16T00:00:00Z	ftp://ftp.ncbi.nlm.nih.gov/genomes/all/GCA/016/100/595/GCA_016100595.1_ASM1610059v1
Bifidobacterium sp. W8112	Bacteria;Terrabacteria group;Actinobacteria	W8112	SAMN15470845	PRJNA648267	GCA_016101425.1	Contig	2.06208	60.7	JACFQN01	9	1546	2020-12-16T00:00:00Z	ftp://ftp.ncbi.nlm.nih.gov/genomes/all/GCA/016/101/425/GCA_016101425.1_ASM1610142v1
Bifidobacterium sp. W8120	Bacteria;Terrabacteria group;Actinobacteria	W8120	SAMN15470880	PRJNA648267	GCA_016100785.1	Scaffold	2.06445	60.6	JACFRT01	9	1541	2020-12-16T00:00:00Z	ftp://ftp.ncbi.nlm.nih.gov/genomes/all/GCA/016/100/785/GCA_016100785.1_ASM1610078v1
Bifidobacterium sp. M0353	Bacteria;Terrabacteria group;Actinobacteria	M0353	SAMN15470888	PRJNA648267	GCA_016100645.1	Scaffold	2.25039	59.9	JACFSB01	371	1885	2020-12-16T00:00:00Z	ftp://ftp.ncbi.nlm.nih.gov/genomes/all/GCA/016/100/645/GCA_016100645.1_ASM1610064v1
Bifidobacterium sp. M0404	Bacteria;Terrabacteria group;Actinobacteria	M0404	SAMN15470848	PRJNA648267	GCA_016101415.1	Scaffold	2.24821	59.5	JACFQP01	18	1728	2020-12-16T00:00:00Z	ftp://ftp.ncbi.nlm.nih.gov/genomes/all/GCA/016/101/415/GCA_016101415.1_ASM1610141v1
Bifidobacterium sp. W8110	Bacteria;Terrabacteria group;Actinobacteria	W8110	SAMN15470846	PRJNA648267	GCA_016101375.1	Scaffold	2.13931	60.1	JACFQO01	14	1635	2020-12-16T00:00:00Z	ftp://ftp.ncbi.nlm.nih.gov/genomes/all/GCA/016/101/375/GCA_016101375.1_ASM1610137v1
Bifidobacterium sp. MSK.13.7	Bacteria;Terrabacteria group;Actinobacteria	MSK.13.7	SAMN19731869	PRJNA737800	GCA_019131295.1	Contig	2.20688	56.5	JAHOMD01	18	1693	2021-07-06T00:00:00Z	ftp://ftp.ncbi.nlm.nih.gov/genomes/all/GCA/019/131/295/GCA_019131295.1_ASM1913129v1
Bifidobacterium sp. 7101	Bacteria;Terrabacteria group;Actinobacteria	7101	SAMN02338863	PRJNA217456	GCA_000499285.1	Contig	2.11708	60.1	AWUN01	16	1616	2013-11-25T00:00:00Z	ftp://ftp.ncbi.nlm.nih.gov/genomes/all/GCA/000/499/285/GCA_000499285.1_bifidobacterium_strain7101
Bifidobacterium sp. N5G01	Bacteria;Terrabacteria group;Actinobacteria	N5G01	SAMN07189854	PRJNA387952	GCA_002742425.1	Contig	2.12163	56.2	NJNP01	8	1644	2017-11-02T00:00:00Z	ftp://ftp.ncbi.nlm.nih.gov/genomes/all/GCA/002/742/425/GCA_002742425.1_ASM274242v1
Bifidobacterium sp. W8114	Bacteria;Terrabacteria group;Actinobacteria	W8114	SAMN15470860	PRJNA648267	GCA_016101165.1	Contig	2.20461	60.1	JACFRA01	21	1691	2020-12-16T00:00:00Z	ftp://ftp.ncbi.nlm.nih.gov/genomes/all/GCA/016/101/165/GCA_016101165.1_ASM1610116v1
Bifidobacterium sp. MSK.13.1	Bacteria;Terrabacteria group;Actinobacteria	MSK.13.1	SAMN19731860	PRJNA737800	GCA_019131435.1	Contig	2.2108	56.5	JAHOMM01	18	1696	2021-07-06T00:00:00Z	ftp://ftp.ncbi.nlm.nih.gov/genomes/all/GCA/019/131/435/GCA_019131435.1_ASM1913143v1
Bifidobacterium sp. M3-R-103	Bacteria;Terrabacteria group;Actinobacteria	M3-R-103	SAMN28745539	PRJNA843546	GCA_023656765.1	Contig	2.08062	56.3	JAMOKR01	9	1644	2022-06-06T00:00:00Z	ftp://ftp.ncbi.nlm.nih.gov/genomes/all/GCA/023/656/765/GCA_023656765.1_ASM2365676v1
Bifidobacterium sp. DSM 109957	Bacteria;Terrabacteria group;Actinobacteria	DSM 109957	SAMN13944612	PRJNA603912	GCA_012932425.1	Contig	2.99018	57.7	JAAIII01	14	2364	2020-04-29T00:00:00Z	ftp://ftp.ncbi.nlm.nih.gov/genomes/all/GCA/012/932/425/GCA_012932425.1_ASM1293242v1
Bifidobacterium sp. AGR2158	Bacteria;Terrabacteria group;Actinobacteria	AGR2158	SAMN02441493	PRJNA185699	GCA_000424225.1	Scaffold	2.19008	64.2	AUJM01	19	1716	2013-07-10T00:00:00Z	ftp://ftp.ncbi.nlm.nih.gov/genomes/all/GCA/000/424/225/GCA_000424225.1_ASM42422v1
Bifidobacterium sp. SMB2	Bacteria;Terrabacteria group;Actinobacteria	SMB2	SAMN13066450	PRJNA578600	GCA_010667695.1	Contig	2.59374	63.6	WHZT01	13	1946	2020-02-14T00:00:00Z	ftp://ftp.ncbi.nlm.nih.gov/genomes/all/GCA/010/667/695/GCA_010667695.1_ASM1066769v1
Bifidobacterium sp. N4G05	Bacteria;Terrabacteria group;Actinobacteria	N4G05	SAMN07189853	PRJNA387952	GCA_002742445.1	Contig	2.06914	56.1	NJNQ01	12	1626	2017-11-02T00:00:00Z	ftp://ftp.ncbi.nlm.nih.gov/genomes/all/GCA/002/742/445/GCA_002742445.1_ASM274244v1
Bifidobacterium sp. DSM 109959	Bacteria;Terrabacteria group;Actinobacteria	DSM 109959	SAMN13944614	PRJNA603912	GCA_012932375.1	Contig	2.97797	58.9	JAAIIG01	38	2272	2020-04-29T00:00:00Z	ftp://ftp.ncbi.nlm.nih.gov/genomes/all/GCA/012/932/375/GCA_012932375.1_ASM1293237v1
Bifidobacterium sp. MSK.17.10	Bacteria;Terrabacteria group;Actinobacteria	MSK.17.10	SAMN19731952	PRJNA737800	GCA_019129655.1	Contig	2.37721	58.7	JAHOJD01	40	1938	2021-07-05T00:00:00Z	ftp://ftp.ncbi.nlm.nih.gov/genomes/all/GCA/019/129/655/GCA_019129655.1_ASM1912965v1
Bifidobacterium sp. A11	Bacteria;Terrabacteria group;Actinobacteria	A11	SAMN02338864	PRJNA217457	GCA_000499185.1	Contig	2.17929	60.3	AWUO01	38	1717	2013-11-25T00:00:00Z	ftp://ftp.ncbi.nlm.nih.gov/genomes/all/GCA/000/499/185/GCA_000499185.1_Bifidobacterium_strain_A11
Bifidobacterium sp. CP2	Bacteria;Terrabacteria group;Actinobacteria	CP2	SAMN17736102	PRJNA698773	GCA_018555635.1	Contig	2.79042	65.9	JAFEJX01	26	2047	2021-05-27T00:00:00Z	ftp://ftp.ncbi.nlm.nih.gov/genomes/all/GCA/018/555/635/GCA_018555635.1_ASM1855563v1
Bifidobacterium sp. M3-N-101	Bacteria;Terrabacteria group;Actinobacteria	M3-N-101	SAMN28745538	PRJNA843545	GCA_023656805.1	Scaffold	2.45773	58.8	JAMOKQ01	22	2028	2022-06-06T00:00:00Z	ftp://ftp.ncbi.nlm.nih.gov/genomes/all/GCA/023/656/805/GCA_023656805.1_ASM2365680v1
Bifidobacterium sp. DSM 109960	Bacteria;Terrabacteria group;Actinobacteria	DSM 109960	SAMN13944615	PRJNA603912	GCA_012932675.1	Contig	2.29345	61.2	JAAIIF01	23	1758	2020-04-29T00:00:00Z	ftp://ftp.ncbi.nlm.nih.gov/genomes/all/GCA/012/932/675/GCA_012932675.1_ASM1293267v1
Bifidobacterium sp. MSTE12	Bacteria;Terrabacteria group;Actinobacteria	MSTE12	SAMN02597441	PRJNA165897	GCA_000513015.1	Contig	2.59527	58.5	AZYA01	48	2106	2014-01-03T00:00:00Z	ftp://ftp.ncbi.nlm.nih.gov/genomes/all/GCA/000/513/015/GCA_000513015.1_BspMSTE12v1.0
Bifidobacterium sp. UTCIF-37	Bacteria;Terrabacteria group;Actinobacteria	UTCIF-37	SAMN02645008	PRJNA238267	GCA_006408815.1	Contig	2.78337	63.6	JFAK01	50	2182	2019-06-24T00:00:00Z	ftp://ftp.ncbi.nlm.nih.gov/genomes/all/GCA/006/408/815/GCA_006408815.1_ASM640881v1
Bifidobacterium sp. wkB338	Bacteria;Terrabacteria group;Actinobacteria	wkB338	SAMN07450799	PRJNA397192	GCA_003688325.1	Contig	2.19598	59.7	NPOR01	49	1680	2018-10-25T00:00:00Z	ftp://ftp.ncbi.nlm.nih.gov/genomes/all/GCA/003/688/325/GCA_003688325.1_ASM368832v1
Bifidobacterium sp. WCA-178-WT-4B	Bacteria;Terrabacteria group;Actinobacteria	WCA-178-WT-4B	SAMN12619119	PRJNA561470	GCA_009696495.1	Contig	2.69624	59.7	VULV01	30	2277	2019-11-22T00:00:00Z	ftp://ftp.ncbi.nlm.nih.gov/genomes/all/GCA/009/696/495/GCA_009696495.1_ASM969649v1
Bifidobacterium sp. SO4	Bacteria;Terrabacteria group;Actinobacteria	SO4	SAMN17736110	PRJNA698773	GCA_018555355.1	Contig	2.91216	63	JAFEJP01	37	2198	2021-05-27T00:00:00Z	ftp://ftp.ncbi.nlm.nih.gov/genomes/all/GCA/018/555/355/GCA_018555355.1_ASM1855535v1
Bifidobacterium sp. UTCIF-38	Bacteria;Terrabacteria group;Actinobacteria	UTCIF-38	SAMN02645010	PRJNA238267	GCA_006454495.1	Scaffold	2.76891	63.6	JFAL01	48	2173	2019-06-24T00:00:00Z	ftp://ftp.ncbi.nlm.nih.gov/genomes/all/GCA/006/454/495/GCA_006454495.1_ASM645449v1
Bifidobacterium sp. SO1	Bacteria;Terrabacteria group;Actinobacteria	SO1	SAMN17736108	PRJNA698773	GCA_018555335.1	Contig	3.40155	62.4	JAFEJR01	52	2741	2021-05-27T00:00:00Z	ftp://ftp.ncbi.nlm.nih.gov/genomes/all/GCA/018/555/335/GCA_018555335.1_ASM1855533v1
Bifidobacterium sp. UTCIF-3	Bacteria;Terrabacteria group;Actinobacteria	UTCIF-3	SAMN02645006	PRJNA238267	GCA_006408825.1	Contig	2.69981	60.5	JFAI01	51	2015	2019-06-24T00:00:00Z	ftp://ftp.ncbi.nlm.nih.gov/genomes/all/GCA/006/408/825/GCA_006408825.1_ASM640882v1
Bifidobacterium sp. UTCIF-1	Bacteria;Terrabacteria group;Actinobacteria	UTCIF-1	SAMN02645003	PRJNA238267	GCA_006408915.1	Scaffold	2.69954	60.4	JFAG01	51	2011	2019-06-24T00:00:00Z	ftp://ftp.ncbi.nlm.nih.gov/genomes/all/GCA/006/408/915/GCA_006408915.1_ASM640891v1
Bifidobacterium sp. DSM 109958	Bacteria;Terrabacteria group;Actinobacteria	DSM 109958	SAMN13944613	PRJNA603912	GCA_012932365.1	Contig	2.56359	67.5	JAAIIH01	39	1910	2020-04-29T00:00:00Z	ftp://ftp.ncbi.nlm.nih.gov/genomes/all/GCA/012/932/365/GCA_012932365.1_ASM1293236v1
Bifidobacterium sp. CLA-AA-H280	Bacteria;Terrabacteria group;Actinobacteria	CLA-AA-H280	SAMN22081906	PRJNA767532	GCA_020686885.1	Contig	2.23619	59.3	JAJEPP01	46	1805	2021-10-31T00:00:00Z	ftp://ftp.ncbi.nlm.nih.gov/genomes/all/GCA/020/686/885/GCA_020686885.1_ASM2068688v1
Bifidobacterium sp. UTCIF-39	Bacteria;Terrabacteria group;Actinobacteria	UTCIF-39	SAMN02641904	PRJNA238267	GCA_006408715.1	Contig	2.73611	60.9	JEOG01	46	2065	2019-06-24T00:00:00Z	ftp://ftp.ncbi.nlm.nih.gov/genomes/all/GCA/006/408/715/GCA_006408715.1_ASM640871v1
Bifidobacterium sp. UTCIF-36	Bacteria;Terrabacteria group;Actinobacteria	UTCIF-36	SAMN02645007	PRJNA238267	GCA_006474905.1	Contig	2.72167	60.4	JFAJ01	69	2036	2019-06-24T00:00:00Z	ftp://ftp.ncbi.nlm.nih.gov/genomes/all/GCA/006/474/905/GCA_006474905.1_ASM647490v1
Bifidobacterium sp. DSM 109963	Bacteria;Terrabacteria group;Actinobacteria	DSM 109963	SAMN13944611	PRJNA603912	GCA_012932445.1	Contig	1.88678	60	JAAIIJ01	44	1423	2020-04-29T00:00:00Z	ftp://ftp.ncbi.nlm.nih.gov/genomes/all/GCA/012/932/445/GCA_012932445.1_ASM1293244v1
Bifidobacterium sp. UTBIF-56	Bacteria;Terrabacteria group;Actinobacteria	UTBIF-56	SAMN02645011	PRJNA238267	GCA_006408865.1	Contig	2.74647	60.4	JFAM01	63	2071	2019-06-24T00:00:00Z	ftp://ftp.ncbi.nlm.nih.gov/genomes/all/GCA/006/408/865/GCA_006408865.1_ASM640886v1
Bifidobacterium sp. UTCIF-24	Bacteria;Terrabacteria group;Actinobacteria	UTCIF-24	SAMN02645004	PRJNA238267	GCA_006408775.1	Contig	2.76164	60.4	JFAH01	61	2083	2019-06-24T00:00:00Z	ftp://ftp.ncbi.nlm.nih.gov/genomes/all/GCA/006/408/775/GCA_006408775.1_ASM640877v1
Bifidobacterium sp. UTBIF-68	Bacteria;Terrabacteria group;Actinobacteria	UTBIF-68	SAMN02645013	PRJNA238267	GCA_006408855.1	Contig	2.85825	60.5	JFAN01	71	2222	2019-06-24T00:00:00Z	ftp://ftp.ncbi.nlm.nih.gov/genomes/all/GCA/006/408/855/GCA_006408855.1_ASM640885v1
Bifidobacterium sp. UTBIF-78	Bacteria;Terrabacteria group;Actinobacteria	UTBIF-78	SAMN02645015	PRJNA238267	GCA_006408945.1	Contig	2.80741	62.6	JFAO01	87	1994	2019-06-24T00:00:00Z	ftp://ftp.ncbi.nlm.nih.gov/genomes/all/GCA/006/408/945/GCA_006408945.1_ASM640894v1
Bifidobacterium sp.	Bacteria;Terrabacteria group;Actinobacteria	UW_MP_BIF3_1	SAMN22412179	PRJNA768578	GCA_022647885.1	Contig	2.34226	48.8	JALCLM01	1	1890	2022-03-21T00:00:00Z	ftp://ftp.ncbi.nlm.nih.gov/genomes/all/GCA/022/647/885/GCA_022647885.1_ASM2264788v1
Bifidobacterium sp.	Bacteria;Terrabacteria group;Actinobacteria	S08A.meta.bin_11	SAMN10316644	PRJNA492716	GCA_008669245.1	Contig	2.0076	59.6	RQAA01	25	0	2019-09-23T00:00:00Z	ftp://ftp.ncbi.nlm.nih.gov/genomes/all/GCA/008/669/245/GCA_008669245.1_ASM866924v1
Bifidobacterium sp.	Bacteria;Terrabacteria group;Actinobacteria	UW_MP_BIF13_1	SAMN22412159	PRJNA768544	GCA_022486445.1	Contig	2.03669	48.6	JAKVKQ01	24	1626	2022-03-05T00:00:00Z	ftp://ftp.ncbi.nlm.nih.gov/genomes/all/GCA/022/486/445/GCA_022486445.1_ASM2248644v1
Bifidobacterium sp.	Bacteria;Terrabacteria group;Actinobacteria	UW_MP_BIF12_2	SAMN22412158	PRJNA768546	GCA_022486765.1	Contig	2.13053	60.7	JAKVKA01	34	1652	2022-03-05T00:00:00Z	ftp://ftp.ncbi.nlm.nih.gov/genomes/all/GCA/022/486/765/GCA_022486765.1_ASM2248676v1
Bifidobacterium sp.	Bacteria;Terrabacteria group;Actinobacteria	UW_MP_BIF19_1	SAMN22412168	PRJNA768550	GCA_022640915.1	Contig	1.76082	58.8	JALCCT01	22	1366	2022-03-21T00:00:00Z	ftp://ftp.ncbi.nlm.nih.gov/genomes/all/GCA/022/640/915/GCA_022640915.1_ASM2264091v1
Bifidobacterium sp.	Bacteria;Terrabacteria group;Actinobacteria	L3_079_062G2_dasL3_079_062G2_concoct_35	SAMN17800776	PRJNA698986	GCA_018368035.1	Contig	2.22101	64.4	JAGZEZ01	37	1786	2021-05-16T00:00:00Z	ftp://ftp.ncbi.nlm.nih.gov/genomes/all/GCA/018/368/035/GCA_018368035.1_ASM1836803v1
Bifidobacterium sp.	Bacteria;Terrabacteria group;Actinobacteria	S08B.meta.bin_10	SAMN10316654	PRJNA492716	GCA_008671155.1	Contig	1.87289	59.5	RQAK01	28	0	2019-09-23T00:00:00Z	ftp://ftp.ncbi.nlm.nih.gov/genomes/all/GCA/008/671/155/GCA_008671155.1_ASM867115v1
Bifidobacterium sp.	Bacteria;Terrabacteria group;Actinobacteria	Map_89_012	SAMN20302197	PRJNA747761	GCA_022731995.1	Contig	2.08787	55.8	JAIJVJ01	40	0	2022-03-28T00:00:00Z	ftp://ftp.ncbi.nlm.nih.gov/genomes/all/GCA/022/731/995/GCA_022731995.1_ASM2273199v1
Bifidobacterium sp.	Bacteria;Terrabacteria group;Actinobacteria	Map_154_001	SAMN20301358	PRJNA747761	GCA_022723235.1	Contig	2.27743	56	JAIIPD01	158	0	2022-03-28T00:00:00Z	ftp://ftp.ncbi.nlm.nih.gov/genomes/all/GCA/022/723/235/GCA_022723235.1_ASM2272323v1
Bifidobacterium sp.	Bacteria;Terrabacteria group;Actinobacteria	RGIG608	SAMN16340955	PRJNA657473	GCA_017418885.1	Contig	1.93232	61	JAFOMS01	113	1515	2021-03-18T00:00:00Z	ftp://ftp.ncbi.nlm.nih.gov/genomes/all/GCA/017/418/885/GCA_017418885.1_ASM1741888v1
Bifidobacterium sp.	Bacteria;Terrabacteria group;Actinobacteria	Gw_UH_bin_132	SAMN18120815	PRJNA524094	GCA_018052675.1	Scaffold	1.32051	60.1	JAGPMV01	63	1100	2021-04-17T00:00:00Z	ftp://ftp.ncbi.nlm.nih.gov/genomes/all/GCA/018/052/675/GCA_018052675.1_ASM1805267v1
Bifidobacterium sp.	Bacteria;Terrabacteria group;Actinobacteria	Gw_Prim_bin_230	SAMN18120540	PRJNA524094	GCA_018063985.1	Scaffold	1.68924	60.1	JAGPAH01	82	1360	2021-04-17T00:00:00Z	ftp://ftp.ncbi.nlm.nih.gov/genomes/all/GCA/018/063/985/GCA_018063985.1_ASM1806398v1
Bifidobacterium sp.	Bacteria;Terrabacteria group;Actinobacteria	Gw_Prim_bin_153	SAMN18120516	PRJNA524094	GCA_018058705.1	Scaffold	1.76031	60.4	JAGOZJ01	123	1472	2021-04-17T00:00:00Z	ftp://ftp.ncbi.nlm.nih.gov/genomes/all/GCA/018/058/705/GCA_018058705.1_ASM1805870v1
Bifidobacterium sp.	Bacteria;Terrabacteria group;Actinobacteria	Gw_Inlet_bin_187	SAMN18120446	PRJNA524094	GCA_018060145.1	Scaffold	1.5353	60.1	JAGOWR01	98	1238	2021-04-17T00:00:00Z	ftp://ftp.ncbi.nlm.nih.gov/genomes/all/GCA/018/060/145/GCA_018060145.1_ASM1806014v1
Bifidobacterium sp.	Bacteria;Terrabacteria group;Actinobacteria	Gw_UH_bin_178	SAMN18120831	PRJNA524094	GCA_018052665.1	Scaffold	1.00107	60.8	JAGPMX01	57	805	2021-04-17T00:00:00Z	ftp://ftp.ncbi.nlm.nih.gov/genomes/all/GCA/018/052/665/GCA_018052665.1_ASM1805266v1
Bifidobacterium sp.	Bacteria;Terrabacteria group;Actinobacteria	21WH	SAMN17842839	PRJNA684904	GCA_016938955.1	Contig	3.70847	59.9	JAFHBR01	566	3266	2021-02-24T00:00:00Z	ftp://ftp.ncbi.nlm.nih.gov/genomes/all/GCA/016/938/955/GCA_016938955.1_ASM1693895v1
Bifidobacterium sp.	Bacteria;Terrabacteria group;Actinobacteria	Gw_UH_bin_53	SAMN18119515	PRJNA524094	GCA_017983555.1	Scaffold	0.524772	60.6	JAGOBE01	28	408	2021-04-15T00:00:00Z	ftp://ftp.ncbi.nlm.nih.gov/genomes/all/GCA/017/983/555/GCA_017983555.1_ASM1798355v1
Bifidobacterium sp.	Bacteria;Terrabacteria group;Actinobacteria	HRGM_Genome_1098	SAMN19224662	PRJNA730993	GCA_019419285.1	Scaffold	2.02955	55.9	DYAE01	190	0	2021-07-30T00:00:00Z	ftp://ftp.ncbi.nlm.nih.gov/genomes/all/GCA/019/419/285/GCA_019419285.1_ASM1941928v1
Bifidobacterium sp.	Bacteria;Terrabacteria group;Actinobacteria	Go_UH_bin_75	SAMN18120195	PRJNA524094	GCA_017992595.1	Scaffold	0.711493	59.1	JAGOOH01	63	603	2021-04-15T00:00:00Z	ftp://ftp.ncbi.nlm.nih.gov/genomes/all/GCA/017/992/595/GCA_017992595.1_ASM1799259v1
Bifidobacterium sp.	Bacteria;Terrabacteria group;Actinobacteria	Gw_Inlet_bin_171	SAMN18119245	PRJNA524094	GCA_018000715.1	Scaffold	0.845249	60.1	JAGNJH01	70	713	2021-04-15T00:00:00Z	ftp://ftp.ncbi.nlm.nih.gov/genomes/all/GCA/018/000/715/GCA_018000715.1_ASM1800071v1
Bifidobacterium sp.	Bacteria;Terrabacteria group;Actinobacteria	Gw_Inlet_bin_29	SAMN18119254	PRJNA524094	GCA_018001395.1	Scaffold	0.87384	60.9	JAGNIA01	91	739	2021-04-16T00:00:00Z	ftp://ftp.ncbi.nlm.nih.gov/genomes/all/GCA/018/001/395/GCA_018001395.1_ASM1800139v1
Bifidobacterium sp.	Bacteria;Terrabacteria group;Actinobacteria	S06C.meta.bin_6	SAMN10316614	PRJNA492716	GCA_008662405.1	Contig	2.27581	60.1	RPYW01	235	0	2019-09-23T00:00:00Z	ftp://ftp.ncbi.nlm.nih.gov/genomes/all/GCA/008/662/405/GCA_008662405.1_ASM866240v1
Bifidobacterium sp.	Bacteria;Terrabacteria group;Actinobacteria	S06A.meta.bin_7	SAMN10316596	PRJNA492716	GCA_008671475.1	Contig	1.89845	59.9	RPYE01	206	0	2019-09-23T00:00:00Z	ftp://ftp.ncbi.nlm.nih.gov/genomes/all/GCA/008/671/475/GCA_008671475.1_ASM867147v1
Bifidobacterium sp.	Bacteria;Terrabacteria group;Actinobacteria	SC1184_S37_bin.13	SAMN12406341	PRJNA544874	GCA_009775715.1	Scaffold	2.14229	61.1	VSQF01	225	0	2019-12-20T00:00:00Z	ftp://ftp.ncbi.nlm.nih.gov/genomes/all/GCA/009/775/715/GCA_009775715.1_ASM977571v1
Bifidobacterium sp.	Bacteria;Terrabacteria group;Actinobacteria	Go_UH_bin_230	SAMN18119157	PRJNA524094	GCA_018001535.1	Scaffold	0.860329	61.2	JAGNHX01	92	707	2021-04-16T00:00:00Z	ftp://ftp.ncbi.nlm.nih.gov/genomes/all/GCA/018/001/535/GCA_018001535.1_ASM1800153v1
Bifidobacterium sp.	Bacteria;Terrabacteria group;Actinobacteria	S09C.meta.bin_4	SAMN10316693	PRJNA492716	GCA_008668545.1	Contig	1.56427	59.7	RQBX01	197	0	2019-09-23T00:00:00Z	ftp://ftp.ncbi.nlm.nih.gov/genomes/all/GCA/008/668/545/GCA_008668545.1_ASM866854v1
Bifidobacterium sp.	Bacteria;Terrabacteria group;Actinobacteria	S06B.meta.bin_7	SAMN10316605	PRJNA492716	GCA_008671335.1	Contig	1.9988	59.8	RPYN01	221	0	2019-09-23T00:00:00Z	ftp://ftp.ncbi.nlm.nih.gov/genomes/all/GCA/008/671/335/GCA_008671335.1_ASM867133v1
Bifidobacterium sp.	Bacteria;Terrabacteria group;Actinobacteria	Map_4_007	SAMN20301754	PRJNA747761	GCA_022739095.1	Contig	2.12022	59.8	JAIJEI01	299	0	2022-03-28T00:00:00Z	ftp://ftp.ncbi.nlm.nih.gov/genomes/all/GCA/022/739/095/GCA_022739095.1_ASM2273909v1
Bifidobacterium sp.	Bacteria;Terrabacteria group;Actinobacteria	Gw_UH_bin_113	SAMN18120807	PRJNA524094	GCA_018053615.1	Scaffold	1.13186	56.4	JAGPLB01	142	984	2021-04-17T00:00:00Z	ftp://ftp.ncbi.nlm.nih.gov/genomes/all/GCA/018/053/615/GCA_018053615.1_ASM1805361v1
Bifidobacterium sp.	Bacteria;Terrabacteria group;Actinobacteria	S09B.meta.bin_8	SAMN10316689	PRJNA492716	GCA_008668675.1	Contig	1.51156	59.7	RQBT01	207	0	2019-09-23T00:00:00Z	ftp://ftp.ncbi.nlm.nih.gov/genomes/all/GCA/008/668/675/GCA_008668675.1_ASM866867v1
Bifidobacterium sp.	Bacteria;Terrabacteria group;Actinobacteria	S09A.meta.bin_8	SAMN10316681	PRJNA492716	GCA_008668835.1	Contig	1.58104	59.6	RQBL01	214	0	2019-09-23T00:00:00Z	ftp://ftp.ncbi.nlm.nih.gov/genomes/all/GCA/008/668/835/GCA_008668835.1_ASM866883v1
Bifidobacterium sp.	Bacteria;Terrabacteria group;Actinobacteria	S05B.meta.bin_14	SAMN10316572	PRJNA492716	GCA_008671995.1	Contig	1.57157	59.9	RPXG01	224	0	2019-09-23T00:00:00Z	ftp://ftp.ncbi.nlm.nih.gov/genomes/all/GCA/008/671/995/GCA_008671995.1_ASM867199v1
Bifidobacterium sp.	Bacteria;Terrabacteria group;Actinobacteria	Go_UH_bin_160	SAMN18120159	PRJNA524094	GCA_017995945.1	Scaffold	1.4999	60.4	JAGOHY01	216	1320	2021-04-15T00:00:00Z	ftp://ftp.ncbi.nlm.nih.gov/genomes/all/GCA/017/995/945/GCA_017995945.1_ASM1799594v1
Bifidobacterium sp.	Bacteria;Terrabacteria group;Actinobacteria	Go_Prim_bin_36	SAMN18119703	PRJNA524094	GCA_017987075.1	Scaffold	1.23104	60.4	JAGNUK01	196	1077	2021-04-15T00:00:00Z	ftp://ftp.ncbi.nlm.nih.gov/genomes/all/GCA/017/987/075/GCA_017987075.1_ASM1798707v1
Bifidobacterium sp.	Bacteria;Terrabacteria group;Actinobacteria	SQ_MAG_61	SAMN14944959	PRJNA593787	GCA_018264855.1	Scaffold	1.51645	59.8	JABMAK01	276	1316	2021-05-04T00:00:00Z	ftp://ftp.ncbi.nlm.nih.gov/genomes/all/GCA/018/264/855/GCA_018264855.1_ASM1826485v1
Bifidobacterium sp.	Bacteria;Terrabacteria group;Actinobacteria	Gw_UH_bin_73	SAMN18120873	PRJNA524094	GCA_018055125.1	Scaffold	1.52087	63.4	JAGPIF01	269	1303	2021-04-17T00:00:00Z	ftp://ftp.ncbi.nlm.nih.gov/genomes/all/GCA/018/055/125/GCA_018055125.1_ASM1805512v1
Bifidobacterium sp.	Bacteria;Terrabacteria group;Actinobacteria	Gw_SlPrim_bin_243	SAMN18120783	PRJNA524094	GCA_018053795.1	Scaffold	0.905063	60.8	JAGPKS01	164	822	2021-04-17T00:00:00Z	ftp://ftp.ncbi.nlm.nih.gov/genomes/all/GCA/018/053/795/GCA_018053795.1_ASM1805379v1
Bifidobacterium sp.	Bacteria;Terrabacteria group;Actinobacteria	UBA8026	SAMN08020044	PRJNA417962	GCA_003522205.1	Scaffold	1.84684	60.7	DPGA01	256	1402	2018-09-10T00:00:00Z	ftp://ftp.ncbi.nlm.nih.gov/genomes/all/GCA/003/522/205/GCA_003522205.1_ASM352220v1
Bifidobacterium sp.	Bacteria;Terrabacteria group;Actinobacteria	Go_Inlet_bin_110	SAMN18118989	PRJNA524094	GCA_018002315.1	Contig	0.617624	61.2	JAGNGH01	122	552	2021-04-16T00:00:00Z	ftp://ftp.ncbi.nlm.nih.gov/genomes/all/GCA/018/002/315/GCA_018002315.1_ASM1800231v1
Bifidobacterium sp.	Bacteria;Terrabacteria group;Actinobacteria	UBA11547	SAMN08019703	PRJNA417962	GCA_003519465.1	Scaffold	1.79532	60.5	DOWR01	292	1456	2018-09-10T00:00:00Z	ftp://ftp.ncbi.nlm.nih.gov/genomes/all/GCA/003/519/465/GCA_003519465.1_ASM351946v1
Bifidobacterium sp.	Bacteria;Terrabacteria group;Actinobacteria	UBA11838	SAMN08018970	PRJNA417962	GCA_003449855.1	Scaffold	1.22204	60.8	DMGK01	235	936	2018-09-04T00:00:00Z	ftp://ftp.ncbi.nlm.nih.gov/genomes/all/GCA/003/449/855/GCA_003449855.1_ASM344985v1
Bifidobacterium sp.	Bacteria;Terrabacteria group;Actinobacteria	UBA11227	SAMN08017827	PRJNA417962	GCA_003454445.1	Scaffold	1.36259	59	DMKE01	175	1249	2018-09-05T00:00:00Z	ftp://ftp.ncbi.nlm.nih.gov/genomes/all/GCA/003/454/445/GCA_003454445.1_ASM345444v1
Bifidobacterium sp.	Bacteria;Terrabacteria group;Actinobacteria	AS23ysBPME_107	SAMN13894811	PRJNA602310	GCA_012799595.1	Contig	1.20893	65.2	JAAZKY01	399	1198	2020-04-24T00:00:00Z	ftp://ftp.ncbi.nlm.nih.gov/genomes/all/GCA/012/799/595/GCA_012799595.1_ASM1279959v1
uncultured Bifidobacterium sp.	Bacteria;Terrabacteria group;Actinobacteria	REFINED_METABAT215_TOP10_CONTIGS_1500_ASSEMBLY_K77_MERGED__Hadza_MoBio_hadza-E-H_E_24_1866.217	SAMEA13505476	PRJEB49206	GCA_934643785.1	Contig	2.20702	59.3	CAKUCU01	7	0	2022-04-02T00:00:00Z	ftp://ftp.ncbi.nlm.nih.gov/genomes/all/GCA/934/643/785/GCA_934643785.1_ERR7745594_bin.217
uncultured Bifidobacterium sp.	Bacteria;Terrabacteria group;Actinobacteria	REFINED_METABAT215_TOP10_CONTIGS_1500_ASSEMBLY_K77_MERGED__Hadza_MoBio_hadza-E-H_E_17_1727.394	SAMEA13483535	PRJEB49206	GCA_934661175.1	Contig	2.2073	56.3	CAKUIZ01	10	0	2022-04-02T00:00:00Z	ftp://ftp.ncbi.nlm.nih.gov/genomes/all/GCA/934/661/175/GCA_934661175.1_ERR7738626_bin.394
uncultured Bifidobacterium sp.	Bacteria;Terrabacteria group;Actinobacteria	REFINED_METABAT215_TOP10_CONTIGS_1500_ASSEMBLY_K77_MERGED__Hadza_MoBio_hadza-E-H_C_1_1708.44	SAMEA13475311	PRJEB49206	GCA_934645285.1	Contig	2.28807	62.6	CAKUDX01	16	0	2022-04-02T00:00:00Z	ftp://ftp.ncbi.nlm.nih.gov/genomes/all/GCA/934/645/285/GCA_934645285.1_ERR7738237_bin.44
uncultured Bifidobacterium sp.	Bacteria;Terrabacteria group;Actinobacteria	REFINED_METABAT215_TOP10_CONTIGS_1500_ASSEMBLY_K77_MERGED__Nepal_MoBio_Fiber-Hadza-Nepal_F_5_RAU0022YZ.78	SAMEA13508219	PRJEB49206	GCA_934646395.1	Contig	1.94426	59.5	CAKUEL01	23	0	2022-04-02T00:00:00Z	ftp://ftp.ncbi.nlm.nih.gov/genomes/all/GCA/934/646/395/GCA_934646395.1_ERR7738653_bin.78
uncultured Bifidobacterium sp.	Bacteria;Terrabacteria group;Actinobacteria	REFINED_METABAT215_TOP10_CONTIGS_1500_ASSEMBLY_K77_MERGED__Hadza_MoBio_hadza-I-L_J_15_1254.16	SAMEA13513703	PRJEB49206	GCA_934645185.1	Contig	2.15077	56.1	CAKUDL01	9	0	2022-04-02T00:00:00Z	ftp://ftp.ncbi.nlm.nih.gov/genomes/all/GCA/934/645/185/GCA_934645185.1_ERR7738226_bin.16
uncultured Bifidobacterium sp.	Bacteria;Terrabacteria group;Actinobacteria	REFINED_METABAT215_SUBJECT_CONTIGS_1500_ASSEMBLY_K77_MERGED__Pilot_MoBio_Fiber-Hadza-Nepal_C_23_7024.215	SAMEA13489020	PRJEB49206	GCA_934675085.1	Contig	1.03109	55.8	CAKUPB01	5	0	2022-04-02T00:00:00Z	ftp://ftp.ncbi.nlm.nih.gov/genomes/all/GCA/934/675/085/GCA_934675085.1_ERR7738514_bin.215
uncultured Bifidobacterium sp.	Bacteria;Terrabacteria group;Actinobacteria	REFINED_METABAT215_TOP10_CONTIGS_1500_ASSEMBLY_K77_MERGED__Nepal_MoBio_Fiber-Hadza-Nepal_F_11_RAU1009YZ.69	SAMEA13513705	PRJEB49206	GCA_934675445.1	Contig	2.22879	60	CAKUQL01	13	0	2022-04-02T00:00:00Z	ftp://ftp.ncbi.nlm.nih.gov/genomes/all/GCA/934/675/445/GCA_934675445.1_ERR7738272_bin.69
uncultured Bifidobacterium sp.	Bacteria;Terrabacteria group;Actinobacteria	REFINED_METABAT215_SUBJECT_CONTIGS_1500_ASSEMBLY_K77_MERGED__Pilot_MoBio_Fiber_C_4_7003.194	SAMEA13513704	PRJEB49206	GCA_934675525.1	Contig	1.76196	59.8	CAKUQJ01	14	0	2022-04-02T00:00:00Z	ftp://ftp.ncbi.nlm.nih.gov/genomes/all/GCA/934/675/525/GCA_934675525.1_ERR7738546_bin.194
uncultured Bifidobacterium sp.	Bacteria;Terrabacteria group;Actinobacteria	ERR3414587_bin.7_metaWRAP_v1.1_MAG	SAMEA13008949	PRJEB50262	GCA_930987655.1	Contig	2.13795	64.2	CAKNKQ01	24	0	2022-02-17T00:00:00Z	ftp://ftp.ncbi.nlm.nih.gov/genomes/all/GCA/930/987/655/GCA_930987655.1_ERR3414587_bin.7_metaWRAP_v1.1_MAG
uncultured Bifidobacterium sp.	Bacteria;Terrabacteria group;Actinobacteria	UMGS74	SAMEA4890774	PRJEB26432	GCA_900538875.1	Contig	2.14939	64.2	UPZW01	24	0	2019-01-28T00:00:00Z	ftp://ftp.ncbi.nlm.nih.gov/genomes/all/GCA/900/538/875/GCA_900538875.1_UMGS74
uncultured Bifidobacterium sp.	Bacteria;Terrabacteria group;Actinobacteria	REFINED_METABAT215_TOP10_CONTIGS_1500_ASSEMBLY_K77_MERGED__Hadza_MoBio_hadza-E-H_B_9_1942.356	SAMEA13480791	PRJEB49206	GCA_934663755.1	Contig	0.978018	43.7	CAKUKS01	18	0	2022-04-02T00:00:00Z	ftp://ftp.ncbi.nlm.nih.gov/genomes/all/GCA/934/663/755/GCA_934663755.1_ERR7738550_bin.356
Bifidobacterium sp. MSK23_139	Bacteria;Terrabacteria group;Actinobacteria	MSK23_139	SAMN22165257	PRJNA737800	GCA_020590055.1	Contig	4.28042	59.4	JAJDKC01	135	3484	2021-10-25T00:00:00Z	ftp://ftp.ncbi.nlm.nih.gov/genomes/all/GCA/020/590/055/GCA_020590055.1_ASM2059005v1
Bifidobacterium sp. MSK23_125	Bacteria;Terrabacteria group;Actinobacteria	MSK23_125	SAMN22165321	PRJNA737800	GCA_020589915.1	Contig	4.29424	59.4	JAJDJZ01	187	3513	2021-10-25T00:00:00Z	ftp://ftp.ncbi.nlm.nih.gov/genomes/all/GCA/020/589/915/GCA_020589915.1_ASM2058991v1
uncultured Bifidobacterium sp.	Bacteria;Terrabacteria group;Actinobacteria	SRR5558331-bin.50	SAMEA7848205	PRJEB37358	GCA_905199815.1	Contig	2.13552	64.5	CAJKHX01	34	0	2021-02-01T00:00:00Z	ftp://ftp.ncbi.nlm.nih.gov/genomes/all/GCA/905/199/815/GCA_905199815.1_SRR5558331-mag-bin.50
uncultured Bifidobacterium sp.	Bacteria;Terrabacteria group;Actinobacteria	RUG12664	SAMEA6150800	PRJEB31266	GCA_902781375.1	Scaffold	2.02519	59.9	CACZIQ01	33	0	2020-02-10T00:00:00Z	ftp://ftp.ncbi.nlm.nih.gov/genomes/all/GCA/902/781/375/GCA_902781375.1_Rumen_uncultured_genome_RUG12664
uncultured Bifidobacterium sp.	Bacteria;Terrabacteria group;Actinobacteria	REFINED_METABAT215_TOP10_CONTIGS_1500_ASSEMBLY_K77_MERGED__Hadza_MoBio_hadza-E-H_C_8_1833.6	SAMEA13478054	PRJEB49206	GCA_934632305.1	Contig	2.20277	62.5	CAKTYK01	44	0	2022-04-02T00:00:00Z	ftp://ftp.ncbi.nlm.nih.gov/genomes/all/GCA/934/632/305/GCA_934632305.1_ERR7745634_bin.6
uncultured Bifidobacterium sp.	Bacteria;Terrabacteria group;Actinobacteria	HGM01748	SAMEA5278463	PRJEB31003	GCA_900755745.1	Contig	1.79282	58.5	CAAEHN01	162	0	2019-04-04T00:00:00Z	ftp://ftp.ncbi.nlm.nih.gov/genomes/all/GCA/900/755/745/GCA_900755745.1_ERS473164_16
uncultured Bifidobacterium sp.	Bacteria;Terrabacteria group;Actinobacteria	UMGS1527	SAMEA4892147	PRJEB26432	GCA_900552615.1	Contig	1.97897	64.7	USAF01	164	0	2019-01-28T00:00:00Z	ftp://ftp.ncbi.nlm.nih.gov/genomes/all/GCA/900/552/615/GCA_900552615.1_UMGS1527
Bifidobacterium sp. UBA744	Bacteria;Terrabacteria group;Actinobacteria	UBA744	SAMN06452633	PRJNA348753	GCA_002298605.1	Scaffold	1.70819	62.1	DBKS01	64	0	2017-09-12T00:00:00Z	ftp://ftp.ncbi.nlm.nih.gov/genomes/all/GCA/002/298/605/GCA_002298605.1_ASM229860v1
uncultured Bifidobacterium sp.	Bacteria;Terrabacteria group;Actinobacteria	UMGS1405	SAMEA4892032	PRJEB26432	GCA_900551485.1	Contig	1.89176	57.7	URWF01	132	0	2019-01-28T00:00:00Z	ftp://ftp.ncbi.nlm.nih.gov/genomes/all/GCA/900/551/485/GCA_900551485.1_UMGS1405
uncultured Bifidobacterium sp.	Bacteria;Terrabacteria group;Actinobacteria	REFINED_METABAT215_TOP10_CONTIGS_1500_ASSEMBLY_K77_MERGED__Nepal_MoBio_Fiber-Hadza-Nepal_D_3_THA1067YZ_1.46	SAMEA13519189	PRJEB49206	GCA_934675025.1	Contig	1.68234	56.4	CAKUPE01	175	0	2022-04-02T00:00:00Z	ftp://ftp.ncbi.nlm.nih.gov/genomes/all/GCA/934/675/025/GCA_934675025.1_ERR7738619_bin.46
uncultured Bifidobacterium sp.	Bacteria;Terrabacteria group;Actinobacteria	REFINED_METABAT215_TOP10_CONTIGS_1500_ASSEMBLY_K77_MERGED__Hadza_MoBio_hadza-I-L_K_17_2487.29	SAMEA13502737	PRJEB49206	GCA_934632355.1	Contig	1.45279	58.6	CAKTYG01	151	0	2022-04-02T00:00:00Z	ftp://ftp.ncbi.nlm.nih.gov/genomes/all/GCA/934/632/355/GCA_934632355.1_ERR7738153_bin.29
uncultured Bifidobacterium sp.	Bacteria;Terrabacteria group;Actinobacteria	REFINED_METABAT215_TOP10_CONTIGS_1500_ASSEMBLY_K77_MERGED__Hadza_MoBio_hadza-E-H_A_23_1707.12	SAMEA13505479	PRJEB49206	GCA_934630565.1	Contig	1.37678	58.7	CAKTWR01	150	0	2022-04-02T00:00:00Z	ftp://ftp.ncbi.nlm.nih.gov/genomes/all/GCA/934/630/565/GCA_934630565.1_ERR7745539_bin.12
uncultured Bifidobacterium sp.	Bacteria;Terrabacteria group;Actinobacteria	RUG10825	SAMEA6148959	PRJEB31266	GCA_902763025.1	Scaffold	1.80881	60	CACWQQ01	189	0	2020-02-10T00:00:00Z	ftp://ftp.ncbi.nlm.nih.gov/genomes/all/GCA/902/763/025/GCA_902763025.1_Rumen_uncultured_genome_RUG10825
uncultured Bifidobacterium sp.	Bacteria;Terrabacteria group;Actinobacteria	SRR789046_bin.28_metaWRAP_v1.1_MAG	SAMEA12233727	PRJEB41355	GCA_927362635.1	Contig	1.69106	65	CAKMIV01	193	0	2022-01-21T00:00:00Z	ftp://ftp.ncbi.nlm.nih.gov/genomes/all/GCA/927/362/635/GCA_927362635.1_SRR789046_bin.28_metaWRAP_v1.1_MAG
uncultured Bifidobacterium sp.	Bacteria;Terrabacteria group;Actinobacteria	RUG10813	SAMEA6148947	PRJEB31266	GCA_902762945.1	Scaffold	1.53537	59.7	CACWQD01	177	0	2020-02-10T00:00:00Z	ftp://ftp.ncbi.nlm.nih.gov/genomes/all/GCA/902/762/945/GCA_902762945.1_Rumen_uncultured_genome_RUG10813
uncultured Bifidobacterium sp.	Bacteria;Terrabacteria group;Actinobacteria	Chicken_7_mag_38	SAMEA7202455	PRJEB33338	GCA_904391685.1	Scaffold	1.68352	64.7	CAJFMK01	211	0	2020-09-23T00:00:00Z	ftp://ftp.ncbi.nlm.nih.gov/genomes/all/GCA/904/391/685/GCA_904391685.1_Chicken_7_mag_38
Bifidobacterium sp. UBA4633	Bacteria;Terrabacteria group;Actinobacteria	UBA4633	SAMN06450380	PRJNA348753	GCA_002405975.1	Scaffold	1.94377	60.2	DHMV01	142	0	2017-09-28T00:00:00Z	ftp://ftp.ncbi.nlm.nih.gov/genomes/all/GCA/002/405/975/GCA_002405975.1_ASM240597v1
Bifidobacterium sp. UBA7866	Bacteria;Terrabacteria group;Actinobacteria	UBA7866	SAMN06454592	PRJNA348753	GCA_002501325.1	Scaffold	1.96551	60.5	DLSI01	142	0	2017-10-10T00:00:00Z	ftp://ftp.ncbi.nlm.nih.gov/genomes/all/GCA/002/501/325/GCA_002501325.1_ASM250132v1
Bifidobacterium sp. UBA787	Bacteria;Terrabacteria group;Actinobacteria	UBA787	SAMN06451158	PRJNA348753	GCA_002296735.1	Scaffold	1.92393	60.3	DBJB01	134	0	2017-09-12T00:00:00Z	ftp://ftp.ncbi.nlm.nih.gov/genomes/all/GCA/002/296/735/GCA_002296735.1_ASM229673v1
Bifidobacterium sp. 56_9_plus	Bacteria;Terrabacteria group;Actinobacteria	56_9_plus	SAMN05717206	PRJNA321218	GCA_001915175.1	Scaffold	1.87447	57.4	MNQA01	228	1197	2016-12-23T00:00:00Z	ftp://ftp.ncbi.nlm.nih.gov/genomes/all/GCA/001/915/175/GCA_001915175.1_ASM191517v1
Bifidobacterium sp. UBA6881	Bacteria;Terrabacteria group;Actinobacteria	UBA6881	SAMN06452903	PRJNA348753	GCA_002451435.1	Scaffold	1.9443	60.2	DKCF01	114	0	2017-10-05T00:00:00Z	ftp://ftp.ncbi.nlm.nih.gov/genomes/all/GCA/002/451/435/GCA_002451435.1_ASM245143v1
Bifidobacterium sp. UBA6839	Bacteria;Terrabacteria group;Actinobacteria	UBA6839	SAMN06457263	PRJNA348753	GCA_002451915.1	Scaffold	2.01161	60.1	DKDV01	124	0	2017-10-05T00:00:00Z	ftp://ftp.ncbi.nlm.nih.gov/genomes/all/GCA/002/451/915/GCA_002451915.1_ASM245191v1
uncultured Bifidobacterium sp.	Bacteria;Terrabacteria group;Actinobacteria	Chicken_24_mag_167	SAMEA7202393	PRJEB33338	GCA_904387025.1	Scaffold	1.38426	65.1	CAJFKX01	213	0	2020-09-23T00:00:00Z	ftp://ftp.ncbi.nlm.nih.gov/genomes/all/GCA/904/387/025/GCA_904387025.1_Chicken_24_mag_167
Bifidobacterium sp. UBA7585	Bacteria;Terrabacteria group;Actinobacteria	UBA7585	SAMN06454829	PRJNA348753	GCA_002478985.1	Scaffold	1.83109	60.5	DLKP01	187	0	2017-10-06T00:00:00Z	ftp://ftp.ncbi.nlm.nih.gov/genomes/all/GCA/002/478/985/GCA_002478985.1_ASM247898v1
Bifidobacterium sp. UBA7556	Bacteria;Terrabacteria group;Actinobacteria	UBA7556	SAMN06450596	PRJNA348753	GCA_002479115.1	Scaffold	1.74821	60.4	DLLS01	210	0	2017-10-06T00:00:00Z	ftp://ftp.ncbi.nlm.nih.gov/genomes/all/GCA/002/479/115/GCA_002479115.1_ASM247911v1
Bifidobacterium sp. UBA1623	Bacteria;Terrabacteria group;Actinobacteria	UBA1623	SAMN06452195	PRJNA348753	GCA_002321405.1	Scaffold	1.65512	60.6	DCML01	169	0	2017-09-21T00:00:00Z	ftp://ftp.ncbi.nlm.nih.gov/genomes/all/GCA/002/321/405/GCA_002321405.1_ASM232140v1
Bifidobacterium sp. UBA6481	Bacteria;Terrabacteria group;Actinobacteria	UBA6481	SAMN06455717	PRJNA348753	GCA_002435485.1	Scaffold	1.81276	60.6	DJMV01	209	0	2017-10-04T00:00:00Z	ftp://ftp.ncbi.nlm.nih.gov/genomes/all/GCA/002/435/485/GCA_002435485.1_ASM243548v1
Bifidobacterium sp. UBA1109	Bacteria;Terrabacteria group;Actinobacteria	UBA1109	SAMN06451563	PRJNA348753	GCA_002313975.1	Scaffold	1.62552	61.7	DCBK01	194	0	2017-09-20T00:00:00Z	ftp://ftp.ncbi.nlm.nih.gov/genomes/all/GCA/002/313/975/GCA_002313975.1_ASM231397v1
Bifidobacterium sp. UBA6460	Bacteria;Terrabacteria group;Actinobacteria	UBA6460	SAMN06454352	PRJNA348753	GCA_002436925.1	Scaffold	1.74685	60	DJNQ01	131	0	2017-10-04T00:00:00Z	ftp://ftp.ncbi.nlm.nih.gov/genomes/all/GCA/002/436/925/GCA_002436925.1_ASM243692v1
Bifidobacterium sp. UBA6444	Bacteria;Terrabacteria group;Actinobacteria	UBA6444	SAMN06454766	PRJNA348753	GCA_002438425.1	Scaffold	1.93271	59.9	DJOG01	149	0	2017-10-04T00:00:00Z	ftp://ftp.ncbi.nlm.nih.gov/genomes/all/GCA/002/438/425/GCA_002438425.1_ASM243842v1
Bifidobacterium sp. UBA6860	Bacteria;Terrabacteria group;Actinobacteria	UBA6860	SAMN06451682	PRJNA348753	GCA_002451655.1	Scaffold	1.84177	60.4	DKDA01	184	0	2017-10-05T00:00:00Z	ftp://ftp.ncbi.nlm.nih.gov/genomes/all/GCA/002/451/655/GCA_002451655.1_ASM245165v1
Bifidobacterium sp. UBA6835	Bacteria;Terrabacteria group;Actinobacteria	UBA6835	SAMN06457275	PRJNA348753	GCA_002451975.1	Scaffold	1.78334	60.9	DKDZ01	209	0	2017-10-05T00:00:00Z	ftp://ftp.ncbi.nlm.nih.gov/genomes/all/GCA/002/451/975/GCA_002451975.1_ASM245197v1
Bifidobacterium sp. UBA4679	Bacteria;Terrabacteria group;Actinobacteria	UBA4679	SAMN06457433	PRJNA348753	GCA_002405085.1	Scaffold	1.93895	59.7	DHLB01	144	0	2017-09-28T00:00:00Z	ftp://ftp.ncbi.nlm.nih.gov/genomes/all/GCA/002/405/085/GCA_002405085.1_ASM240508v1
Bifidobacterium sp. UBA6869	Bacteria;Terrabacteria group;Actinobacteria	UBA6869	SAMN06451679	PRJNA348753	GCA_002451535.1	Scaffold	1.87996	59.8	DKCR01	165	0	2017-10-05T00:00:00Z	ftp://ftp.ncbi.nlm.nih.gov/genomes/all/GCA/002/451/535/GCA_002451535.1_ASM245153v1
Bifidobacterium sp. UBA6343	Bacteria;Terrabacteria group;Actinobacteria	UBA6343	SAMN06453399	PRJNA348753	GCA_002438935.1	Scaffold	1.89825	60.4	DJSD01	179	0	2017-10-04T00:00:00Z	ftp://ftp.ncbi.nlm.nih.gov/genomes/all/GCA/002/438/935/GCA_002438935.1_ASM243893v1
Bifidobacterium sp. UBA6889	Bacteria;Terrabacteria group;Actinobacteria	UBA6889	SAMN06452899	PRJNA348753	GCA_002449055.1	Scaffold	1.92614	59.9	DKBX01	143	0	2017-10-05T00:00:00Z	ftp://ftp.ncbi.nlm.nih.gov/genomes/all/GCA/002/449/055/GCA_002449055.1_ASM244905v1
Bifidobacterium sp. UBA741	Bacteria;Terrabacteria group;Actinobacteria	UBA741	SAMN06452636	PRJNA348753	GCA_002298645.1	Scaffold	1.81248	60.1	DBKV01	145	0	2017-09-12T00:00:00Z	ftp://ftp.ncbi.nlm.nih.gov/genomes/all/GCA/002/298/645/GCA_002298645.1_ASM229864v1
uncultured Bifidobacterium sp.	Bacteria;Terrabacteria group;Actinobacteria	REFINED_METABAT215_TOP10_CONTIGS_1500_ASSEMBLY_K77_MERGED__Nepal_MoBio_Fiber-Hadza-Nepal_F_7_RAU0027AZ.336	SAMEA13491762	PRJEB49206	GCA_934613625.1	Contig	1.22992	56.6	CAKTTG01	268	0	2022-04-02T00:00:00Z	ftp://ftp.ncbi.nlm.nih.gov/genomes/all/GCA/934/613/625/GCA_934613625.1_ERR7738582_bin.336
Bifidobacterium sp. UBA6396	Bacteria;Terrabacteria group;Actinobacteria	UBA6396	SAMN06451828	PRJNA348753	GCA_002437525.1	Scaffold	1.84834	59.5	DJQC01	152	0	2017-10-04T00:00:00Z	ftp://ftp.ncbi.nlm.nih.gov/genomes/all/GCA/002/437/525/GCA_002437525.1_ASM243752v1
Bifidobacterium sp. UBA6425	Bacteria;Terrabacteria group;Actinobacteria	UBA6425	SAMN06453823	PRJNA348753	GCA_002437345.1	Scaffold	1.701	59.6	DJOZ01	204	0	2017-10-04T00:00:00Z	ftp://ftp.ncbi.nlm.nih.gov/genomes/all/GCA/002/437/345/GCA_002437345.1_ASM243734v1
Bifidobacterium sp. UBA1086	Bacteria;Terrabacteria group;Actinobacteria	UBA1086	SAMN06452227	PRJNA348753	GCA_002313695.1	Scaffold	1.61627	59.5	DCCH01	153	0	2017-09-20T00:00:00Z	ftp://ftp.ncbi.nlm.nih.gov/genomes/all/GCA/002/313/695/GCA_002313695.1_ASM231369v1
uncultured Bifidobacterium sp.	Bacteria;Terrabacteria group;Actinobacteria	HGM01750	SAMEA5278606	PRJEB31003	GCA_900764295.1	Contig	1.38036	57.2	CAAFNM01	847	0	2019-04-04T00:00:00Z	ftp://ftp.ncbi.nlm.nih.gov/genomes/all/GCA/900/764/295/GCA_900764295.1_SRS1719380_2
uncultured Bifidobacterium sp.	Bacteria;Terrabacteria group;Actinobacteria	HGM01760	SAMEA5278761	PRJEB31003	GCA_900755855.1	Contig	1.52023	61.4	CAAEIA01	967	0	2019-04-04T00:00:00Z	ftp://ftp.ncbi.nlm.nih.gov/genomes/all/GCA/900/755/855/GCA_900755855.1_ERS473260_29
uncultured Bifidobacterium sp.	Bacteria;Terrabacteria group;Actinobacteria	HGM01739	SAMEA5279431	PRJEB31003	GCA_900762085.1	Contig	1.38387	59.9	CAAFFH01	899	0	2019-04-04T00:00:00Z	ftp://ftp.ncbi.nlm.nih.gov/genomes/all/GCA/900/762/085/GCA_900762085.1_SRS1170740_32
uncultured Bifidobacterium sp.	Bacteria;Terrabacteria group;Actinobacteria	HGM01752	SAMEA5278605	PRJEB31003	GCA_900762365.1	Contig	1.50427	59.6	CAAFGJ01	987	0	2019-04-04T00:00:00Z	ftp://ftp.ncbi.nlm.nih.gov/genomes/all/GCA/900/762/365/GCA_900762365.1_SRS1170870_13
uncultured Bifidobacterium sp.	Bacteria;Terrabacteria group;Actinobacteria	HGM01757	SAMEA5278607	PRJEB31003	GCA_900764245.1	Contig	1.38084	58.4	CAAFNH01	926	0	2019-04-04T00:00:00Z	ftp://ftp.ncbi.nlm.nih.gov/genomes/all/GCA/900/764/245/GCA_900764245.1_SRS1719291_6

## Sheet: Table S2
Table S2. Quality control of B. asteroides-related strains
Strain	marker lineage	genoms	markers	Completeness	Contamination	GC	GC std	Genome size	ambiguous bases	scaffolds	contigs	Longest scaffold	Longest contig	N50 (scaffolds)	N50 (contigs)	Mean scaffold length	Mean contig length	Coding density	Translation table	predicted genes
GCA_900762085.1	k__Bacteria	5449	103	56.0287	6.25199	0.599491	0.0251293	1383870	0	899	899	4528	4528	1583	1583	1539.34	1539.34	0.88414	11	1788
GCA_900755855.1	k__Bacteria	5449	104	58.558	6.73981	0.614083	0.0290113	1520226	0	967	967	11556	11556	1585	1585	1572.11	1572.11	0.879542	11	1996
GCA_016101425.1	f__Bifidobacteriaceae	77	464	97.6364	0.757576	0.607114	0.0139853	2062077	0	9	9	1094078	1094078	1094078	1094078	229120	229120	0.883692	11	1604
GCA_000970835.1	f__Bifidobacteriaceae	77	464	97.1169	0.757576	0.595831	0.0388914	2245218	13049	7	16	2197289	664416	2197289	571605	320745	139511	0.876518	11	1751
GCA_016102235.1	f__Bifidobacteriaceae	77	464	96.3131	0.757576	0.605955	0.0132581	1803210	0	6	6	1642562	1642562	1642562	1642562	300535	300535	0.885195	11	1449
GCA_016100445.1	f__Bifidobacteriaceae	77	464	96.3131	0.757576	0.60596	0.0132349	1802933	0	5	5	1642567	1642567	1642567	1642567	360587	360587	0.885278	11	1448
GCA_016102215.1	f__Bifidobacteriaceae	77	464	97.6364	1.7803	0.600782	0.052588	2138721	193	14	16	768839	743545	743545	618789	152766	133658	0.880501	11	1691
GCA_003688305.1	f__Bifidobacteriaceae	77	464	97.6364	1.32576	0.602716	0.0314873	2089989	0	27	27	520790	520790	389556	389556	77407	77407	0.88443	11	1627
GCA_016100735.1	f__Bifidobacteriaceae	77	464	96.7273	0.757576	0.607921	0.0973989	2096488	5	6	6	2076409	2076404	2076409	2076404	349415	349414	0.880872	11	1618
GCA_009683175.1	f__Bifidobacteriaceae	77	464	97.1818	0.984848	0.604532	0.0406102	2140182	0	17	17	973652	973652	322132	322132	125893	125893	0.883898	11	1697
GCA_016101375.1	f__Bifidobacteriaceae	77	464	97.6364	1.7803	0.600799	0.0526037	2139306	97	14	15	768838	743504	743504	618789	152808	142614	0.881659	11	1690
GCA_016101415.1	f__Bifidobacteriaceae	77	464	97.1169	1.66667	0.595425	0.039284	2248208	386	18	22	1020412	949860	627765	627765	124900	102174	0.881494	11	1787
GCA_016100595.1	f__Bifidobacteriaceae	77	464	97.1169	1.21212	0.597572	0.0437114	2221497	0	15	15	1130641	1130641	1130641	1130641	148100	148100	0.88157	11	1767
GCA_000499185.1	f__Bifidobacteriaceae	77	464	97.4091	1.32576	0.602831	0.0382116	2179294	0	38	38	613515	613515	223528	223528	57349.8	57349.8	0.889435	11	1762
GCA_016100645.1	f__Bifidobacteriaceae	77	464	97.1818	1.79545	0.599495	0.103134	2250394	329	371	377	1337163	740260	1337163	667288	6065.75	5968.34	0.851625	11	1812
GCA_016100765.1	f__Bifidobacteriaceae	77	464	97.1818	0.757576	0.611144	0.0640999	2066140	92	5	6	1725924	1342631	1725924	1342631	413228	344341	0.881622	11	1601
GCA_016102155.1	f__Bifidobacteriaceae	77	464	97.4318	1.7803	0.600841	0.0545628	2125487	96	8	9	1419951	1269943	1419951	1269943	265686	236155	0.877481	11	1668
GCA_016101165.1	f__Bifidobacteriaceae	77	464	97.6364	1.21212	0.601457	0.0535925	2204615	5	21	21	659575	659570	469792	469792	104982	104981	0.877336	11	1748
GCA_000967185.1	f__Bifidobacteriaceae	77	464	97.0303	0.871212	0.606468	0.0174827	2094785	7180	9	18	975690	587182	744752	260533	232754	115978	0.879113	11	1631
GCA_003202695.1	f__Bifidobacteriaceae	77	464	97.1169	0.757576	0.5955	0.024062	1933421	0	16	16	636145	636145	500320	500320	120839	120839	0.87641	11	1568
GCA_000967265.1	f__Bifidobacteriaceae	77	464	97.1818	0.757576	0.608081	0.0110218	2132390	12054	6	11	1958815	1171278	1958815	1171278	355398	192758	0.877981	11	1642
GCA_002846895.1	f__Bifidobacteriaceae	77	464	97.6364	1.7803	0.604584	0.090665	2121817	3	38	38	618008	618008	166887	166887	55837.3	55837.2	0.883963	11	1667
GCA_003202855.1	f__Bifidobacteriaceae	77	464	97.6364	1.32576	0.601248	0.0572802	2175262	0	7	7	1162986	1162986	1162986	1162986	310752	310752	0.875767	11	1719
GCA_016100785.1	f__Bifidobacteriaceae	77	464	97.6364	0.757576	0.606441	0.0249906	2064451	96	9	10	1068406	1068406	1068406	1068406	229383	206436	0.879837	11	1584
GCA_000304215.1	f__Bifidobacteriaceae	77	464	97.6364	1.66667	0.600536	0	2167304	0	1	1	2167304	2167304	2167304	2167304	2167304	2167304	0.875481	11	1696
GCA_003202755.1	f__Bifidobacteriaceae	77	464	97.1169	1.02273	0.590557	0.0203034	2167340	0	7	7	974820	974820	558059	558059	309620	309620	0.876381	11	1692
GCA_000771125.1	f__Bifidobacteriaceae	77	464	97.5227	1.66667	0.599695	0.0595433	2138592	0	115	115	198402	198402	81412	81412	18596.5	18596.5	0.878391	11	1745
GCA_002715865.1	f__Bifidobacteriaceae	77	464	97.6364	1.66667	0.600056	0	2190368	0	1	1	2190368	2190368	2190368	2190368	2190368	2190368	0.875252	11	1728
GCA_016100655.1	f__Bifidobacteriaceae	77	464	97.1818	0.757576	0.611139	0.0640982	2066118	95	5	6	1725886	1342596	1725886	1342596	413224	344337	0.881754	11	1602
GCA_016100775.1	f__Bifidobacteriaceae	77	464	97.1818	0.757576	0.611091	0.0646094	2070723	92	4	5	1733257	1342595	1733257	1342595	517681	414126	0.881824	11	1608
GCA_019469425.1	f__Bifidobacteriaceae	77	464	97.1818	1.93182	0.601837	0	2233706	0	1	1	2233706	2233706	2233706	2233706	2233706	2233706	0.879352	11	1801
GCA_022484665.1	f__Bifidobacteriaceae	77	464	85.7071	1.36364	0.485574	0.00681505	1999160	0	25	25	183016	183016	114128	114128	79966.4	79966.4	0.884026	11	1627
GCA_017349335.1	f__Bifidobacteriaceae	77	464	96.2078	3.57504	0.5858	0.0752479	2563196	229	423	428	325521	325519	100156	100154	6059.57	5988.24	0.868664	11	2337
GCA_900764295.1	f__Bifidobacteriaceae	77	464	53.0271	8.85354	0.571834	0.031423	1380363	0	847	847	8868	8868	1594	1594	1629.71	1629.71	0.860841	11	1842
GCA_000499285.1	f__Bifidobacteriaceae	77	464	97.4091	0.871212	0.601045	0.0205403	2117084	0	16	16	681778	681778	524826	524826	132318	132318	0.880443	11	1639
GCA_934663755.1	f__Bifidobacteriaceae	77	464	68.1818	0	0.437109	0.0179518	978018	0	18	18	308928	308928	111833	111833	54334.3	54334.3	0.87703	11	748
GCA_016102205.1	f__Bifidobacteriaceae	77	464	97.6364	1.21212	0.601425	0.0524538	2205240	0	24	24	511005	511005	380022	380022	91885	91885	0.877592	11	1754
GCA_003688325.1	f__Bifidobacteriaceae	77	464	97.1169	2.12121	0.596973	0.0670007	2195981	0	49	49	390730	390730	148114	148114	44815.9	44815.9	0.880748	11	1732
GCA_003202715.1	f__Bifidobacteriaceae	77	464	97.1169	0.757576	0.596989	0.0380287	2235610	0	12	12	1090892	1090892	618428	618428	186301	186301	0.884927	11	1769
GCA_022486445.1	f__Bifidobacteriaceae	77	464	88.6364	1.36364	0.485771	0.00758241	2036694	0	24	24	391941	391941	145914	145914	84862.2	84862.2	0.88135	11	1660
GCA_022647885.1	f__Bifidobacteriaceae	77	464	98.8636	0.909091	0.488122	0	2342264	0	1	1	2342264	2342264	2342264	2342264	2342264	2342264	0.873928	11	1947
GCA_900762365.1	f__Bifidobacteriaceae	77	464	58.3225	9.8649	0.595501	0.0299167	1504270	0	987	987	6320	6320	1495	1495	1524.08	1524.08	0.891487	11	1931
GCA_900764245.1	f__Bifidobacteriaceae	77	464	53.6012	9.31692	0.583927	0.0356128	1380838	0	926	926	4596	4596	1452	1452	1491.19	1491.19	0.851581	11	1938

## Sheet: Table S3
Table S3. Shotgun metagenomic samples of Apis mellifera and Apis cerana
Run	Read Length	Bases	BioProject	BioSample	Experiment	Organism	Host	Continent	Country	geo_loc_name	Lat Lon	Center Name	Platform	Instrument	Library Name	Library Layout	Library Source	Collection Date	Release Date	Sample Name	SRA Study	DATASTORE filetype	DATASTORE provider
SRR7287194	202	5613700392	PRJNA473901	SAMN09288314	SRX4190787	insect gut metagenome	Apis mellifera carnica	Europe	Switzerland	Switzerland:Lausanne	46.52 N 6.63 E	UNIVERSITY OF LAUSANNE	ILLUMINA	Illumina HiSeq 2500	DrY2_W6	PAIRED	METAGENOMIC	2016-11-01	2018-11-09T00:00:00Z	DrY2_W6	SRP150166	fastq,sra	gs,ncbi,s3
SRR7287195	202	4768399880	PRJNA473901	SAMN09288313	SRX4190786	insect gut metagenome	Apis mellifera carnica	Europe	Switzerland	Switzerland:Lausanne	46.52 N 6.63 E	UNIVERSITY OF LAUSANNE	ILLUMINA	Illumina HiSeq 2500	DrY2_W5	PAIRED	METAGENOMIC	2016-11-01	2018-11-09T00:00:00Z	DrY2_W5	SRP150166	fastq,sra	gs,ncbi,s3
SRR7287196	202	7861474986	PRJNA473901	SAMN09288316	SRX4190785	insect gut metagenome	Apis mellifera carnica	Europe	Switzerland	Switzerland:Lausanne	46.52 N 6.63 E	UNIVERSITY OF LAUSANNE	ILLUMINA	Illumina HiSeq 2500	GrY2_F2	PAIRED	METAGENOMIC	2016-10-07	2018-11-09T00:00:00Z	GrY2_F2	SRP150166	fastq,sra	gs,ncbi,s3
SRR7287197	202	7214240322	PRJNA473901	SAMN09288315	SRX4190784	insect gut metagenome	Apis mellifera carnica	Europe	Switzerland	Switzerland:Lausanne	46.52 N 6.63 E	UNIVERSITY OF LAUSANNE	ILLUMINA	Illumina HiSeq 2500	GrY2_F1	PAIRED	METAGENOMIC	2016-10-07	2018-11-09T00:00:00Z	GrY2_F1	SRP150166	fastq,sra	gs,s3
SRR7287198	202	6358620640	PRJNA473901	SAMN09288310	SRX4190783	insect gut metagenome	Apis mellifera carnica	Europe	Switzerland	Switzerland:Lausanne	46.52 N 6.63 E	UNIVERSITY OF LAUSANNE	ILLUMINA	Illumina HiSeq 2500	DrY2_W2	PAIRED	METAGENOMIC	2016-11-01	2018-11-09T00:00:00Z	DrY2_W2	SRP150166	fastq,sra	gs,ncbi,s3
SRR7287199	202	8382858196	PRJNA473901	SAMN09288309	SRX4190782	insect gut metagenome	Apis mellifera carnica	Europe	Switzerland	Switzerland:Lausanne	46.52 N 6.63 E	UNIVERSITY OF LAUSANNE	ILLUMINA	Illumina HiSeq 2500	DrY2_W1	PAIRED	METAGENOMIC	2016-11-01	2018-11-09T00:00:00Z	DrY2_W1	SRP150166	fastq,sra	gs,s3
SRR7287200	202	7041597992	PRJNA473901	SAMN09288298	SRX4190781	insect gut metagenome	Apis mellifera carnica	Europe	Switzerland	Switzerland:Lausanne	46.52 N 6.63 E	UNIVERSITY OF LAUSANNE	ILLUMINA	Illumina HiSeq 2500	DrY2_F2	PAIRED	METAGENOMIC	2016-10-07	2018-11-09T00:00:00Z	DrY2_F2	SRP150166	fastq,sra	gs,ncbi,s3
SRR7287201	202	7459870302	PRJNA473901	SAMN09288297	SRX4190780	insect gut metagenome	Apis mellifera carnica	Europe	Switzerland	Switzerland:Lausanne	46.52 N 6.63 E	UNIVERSITY OF LAUSANNE	ILLUMINA	Illumina HiSeq 2500	DrY2_F1	PAIRED	METAGENOMIC	2016-10-07	2018-11-09T00:00:00Z	DrY2_F1	SRP150166	fastq,sra	gs,s3
SRR7287202	202	9021716728	PRJNA473901	SAMN09288296	SRX4190779	insect gut metagenome	Apis mellifera carnica	Europe	Switzerland	Switzerland:Lausanne	46.52 N 6.63 E	UNIVERSITY OF LAUSANNE	ILLUMINA	Illumina HiSeq 2500	DrY1_W6	PAIRED	METAGENOMIC	2016-02-22	2018-11-09T00:00:00Z	DrY1_W6	SRP150166	fastq,sra	gs,ncbi,s3
SRR7287203	202	7339977848	PRJNA473901	SAMN09288295	SRX4190778	insect gut metagenome	Apis mellifera carnica	Europe	Switzerland	Switzerland:Lausanne	46.52 N 6.63 E	UNIVERSITY OF LAUSANNE	ILLUMINA	Illumina HiSeq 2500	DrY1_W5	PAIRED	METAGENOMIC	2016-02-22	2018-11-09T00:00:00Z	DrY1_W5	SRP150166	fastq,sra	gs,s3
SRR7287204	202	8516218798	PRJNA473901	SAMN09288294	SRX4190777	insect gut metagenome	Apis mellifera carnica	Europe	Switzerland	Switzerland:Lausanne	46.52 N 6.63 E	UNIVERSITY OF LAUSANNE	ILLUMINA	Illumina HiSeq 2500	DrY1_W4	PAIRED	METAGENOMIC	2016-02-22	2018-11-09T00:00:00Z	DrY1_W4	SRP150166	fastq,sra	gs,s3
SRR7287205	202	7037716360	PRJNA473901	SAMN09288293	SRX4190776	insect gut metagenome	Apis mellifera carnica	Europe	Switzerland	Switzerland:Lausanne	46.52 N 6.63 E	UNIVERSITY OF LAUSANNE	ILLUMINA	Illumina HiSeq 2500	DrY1_W3	PAIRED	METAGENOMIC	2016-02-22	2018-11-09T00:00:00Z	DrY1_W3	SRP150166	fastq,sra	gs,ncbi,s3
SRR7287206	202	6873289370	PRJNA473901	SAMN09288292	SRX4190775	insect gut metagenome	Apis mellifera carnica	Europe	Switzerland	Switzerland:Lausanne	46.52 N 6.63 E	UNIVERSITY OF LAUSANNE	ILLUMINA	Illumina HiSeq 2500	DrY1_W2	PAIRED	METAGENOMIC	2016-02-22	2018-11-09T00:00:00Z	DrY1_W2	SRP150166	fastq,sra	gs,ncbi,s3
SRR7287207	202	8370625884	PRJNA473901	SAMN09288291	SRX4190774	insect gut metagenome	Apis mellifera carnica	Europe	Switzerland	Switzerland:Lausanne	46.52 N 6.63 E	UNIVERSITY OF LAUSANNE	ILLUMINA	Illumina HiSeq 2500	DrY1_W1	PAIRED	METAGENOMIC	2016-02-22	2018-11-09T00:00:00Z	DrY1_W1	SRP150166	fastq,sra	gs,s3
SRR7287208	202	7510235568	PRJNA473901	SAMN09288290	SRX4190773	insect gut metagenome	Apis mellifera carnica	Europe	Switzerland	Switzerland:Lausanne	46.52 N 6.63 E	UNIVERSITY OF LAUSANNE	ILLUMINA	Illumina HiSeq 2500	DrY1_N6	PAIRED	METAGENOMIC	2015-09-29	2018-11-09T00:00:00Z	DrY1_N6	SRP150166	fastq,sra	gs,ncbi,s3
SRR7287209	202	7584119088	PRJNA473901	SAMN09288289	SRX4190772	insect gut metagenome	Apis mellifera carnica	Europe	Switzerland	Switzerland:Lausanne	46.52 N 6.63 E	UNIVERSITY OF LAUSANNE	ILLUMINA	Illumina HiSeq 2500	DrY1_N5	PAIRED	METAGENOMIC	2015-09-29	2018-11-09T00:00:00Z	DrY1_N5	SRP150166	fastq,sra	gs,ncbi,s3
SRR7287210	202	6550502258	PRJNA473901	SAMN09288330	SRX4190771	insect gut metagenome	Apis mellifera carnica	Europe	Switzerland	Switzerland:Lausanne	46.52 N 6.63 E	UNIVERSITY OF LAUSANNE	ILLUMINA	Illumina HiSeq 2500	GrY2_W4	PAIRED	METAGENOMIC	2016-11-02	2018-11-09T00:00:00Z	GrY2_W4	SRP150166	fastq,sra	gs,ncbi,s3
SRR7287211	202	7780553382	PRJNA473901	SAMN09288329	SRX4190770	insect gut metagenome	Apis mellifera carnica	Europe	Switzerland	Switzerland:Lausanne	46.52 N 6.63 E	UNIVERSITY OF LAUSANNE	ILLUMINA	Illumina HiSeq 2500	GrY2_W3	PAIRED	METAGENOMIC	2016-11-02	2018-11-09T00:00:00Z	GrY2_W3	SRP150166	fastq,sra	gs,s3
SRR7287212	202	5041528322	PRJNA473901	SAMN09288312	SRX4190769	insect gut metagenome	Apis mellifera carnica	Europe	Switzerland	Switzerland:Lausanne	46.52 N 6.63 E	UNIVERSITY OF LAUSANNE	ILLUMINA	Illumina HiSeq 2500	DrY2_W4	PAIRED	METAGENOMIC	2016-11-01	2018-11-09T00:00:00Z	DrY2_W4	SRP150166	fastq,sra	gs,ncbi,s3
SRR7287213	202	5352183516	PRJNA473901	SAMN09288311	SRX4190768	insect gut metagenome	Apis mellifera carnica	Europe	Switzerland	Switzerland:Lausanne	46.52 N 6.63 E	UNIVERSITY OF LAUSANNE	ILLUMINA	Illumina HiSeq 2500	DrY2_W3	PAIRED	METAGENOMIC	2016-11-01	2018-11-09T00:00:00Z	DrY2_W3	SRP150166	fastq,sra	gs,ncbi,s3
SRR7287214	202	7238932802	PRJNA473901	SAMN09288327	SRX4190767	insect gut metagenome	Apis mellifera carnica	Europe	Switzerland	Switzerland:Lausanne	46.52 N 6.63 E	UNIVERSITY OF LAUSANNE	ILLUMINA	Illumina HiSeq 2500	GrY2_W1	PAIRED	METAGENOMIC	2016-11-02	2018-11-09T00:00:00Z	GrY2_W1	SRP150166	fastq,sra	gs,s3
SRR7287215	202	8245600004	PRJNA473901	SAMN09288328	SRX4190766	insect gut metagenome	Apis mellifera carnica	Europe	Switzerland	Switzerland:Lausanne	46.52 N 6.63 E	UNIVERSITY OF LAUSANNE	ILLUMINA	Illumina HiSeq 2500	GrY2_W2	PAIRED	METAGENOMIC	2016-11-02	2018-11-09T00:00:00Z	GrY2_W2	SRP150166	fastq,sra	gs,ncbi,s3
SRR7287216	202	7619722800	PRJNA473901	SAMN09288323	SRX4190765	insect gut metagenome	Apis mellifera carnica	Europe	Switzerland	Switzerland:Lausanne	46.52 N 6.63 E	UNIVERSITY OF LAUSANNE	ILLUMINA	Illumina HiSeq 2500	GrY2_N3	PAIRED	METAGENOMIC	2016-09-25	2018-11-09T00:00:00Z	GrY2_N3	SRP150166	fastq,sra	gs,ncbi,s3
SRR7287217	202	7991973652	PRJNA473901	SAMN09288324	SRX4190764	insect gut metagenome	Apis mellifera carnica	Europe	Switzerland	Switzerland:Lausanne	46.52 N 6.63 E	UNIVERSITY OF LAUSANNE	ILLUMINA	Illumina HiSeq 2500	GrY2_N4	PAIRED	METAGENOMIC	2016-09-25	2018-11-09T00:00:00Z	GrY2_N4	SRP150166	fastq,sra	gs,ncbi,s3
SRR7287218	202	7175996672	PRJNA473901	SAMN09288325	SRX4190763	insect gut metagenome	Apis mellifera carnica	Europe	Switzerland	Switzerland:Lausanne	46.52 N 6.63 E	UNIVERSITY OF LAUSANNE	ILLUMINA	Illumina HiSeq 2500	GrY2_N5	PAIRED	METAGENOMIC	2016-09-25	2018-11-09T00:00:00Z	GrY2_N5	SRP150166	fastq,sra	gs,s3
SRR7287219	202	8465104112	PRJNA473901	SAMN09288326	SRX4190762	insect gut metagenome	Apis mellifera carnica	Europe	Switzerland	Switzerland:Lausanne	46.52 N 6.63 E	UNIVERSITY OF LAUSANNE	ILLUMINA	Illumina HiSeq 2500	GrY2_N6	PAIRED	METAGENOMIC	2016-09-25	2018-11-09T00:00:00Z	GrY2_N6	SRP150166	fastq,sra	gs,ncbi,s3
SRR7287220	202	8226727952	PRJNA473901	SAMN09288319	SRX4190761	insect gut metagenome	Apis mellifera carnica	Europe	Switzerland	Switzerland:Lausanne	46.52 N 6.63 E	UNIVERSITY OF LAUSANNE	ILLUMINA	Illumina HiSeq 2500	GrY2_F5	PAIRED	METAGENOMIC	2016-10-07	2018-11-09T00:00:00Z	GrY2_F5	SRP150166	fastq,sra	gs,ncbi,s3
SRR7287221	202	8108932864	PRJNA473901	SAMN09288320	SRX4190760	insect gut metagenome	Apis mellifera carnica	Europe	Switzerland	Switzerland:Lausanne	46.52 N 6.63 E	UNIVERSITY OF LAUSANNE	ILLUMINA	Illumina HiSeq 2500	GrY2_F6	PAIRED	METAGENOMIC	2016-10-07	2018-11-09T00:00:00Z	GrY2_F6	SRP150166	fastq,sra	gs,ncbi,s3
SRR7287222	202	9012818022	PRJNA473901	SAMN09288321	SRX4190759	insect gut metagenome	Apis mellifera carnica	Europe	Switzerland	Switzerland:Lausanne	46.52 N 6.63 E	UNIVERSITY OF LAUSANNE	ILLUMINA	Illumina HiSeq 2500	GrY2_N1	PAIRED	METAGENOMIC	2016-09-25	2018-11-09T00:00:00Z	GrY2_N1	SRP150166	fastq,sra	gs,ncbi,s3
SRR7287223	202	7967739914	PRJNA473901	SAMN09288322	SRX4190758	insect gut metagenome	Apis mellifera carnica	Europe	Switzerland	Switzerland:Lausanne	46.52 N 6.63 E	UNIVERSITY OF LAUSANNE	ILLUMINA	Illumina HiSeq 2500	GrY2_N2	PAIRED	METAGENOMIC	2016-09-25	2018-11-09T00:00:00Z	GrY2_N2	SRP150166	fastq,sra	gs,ncbi,s3
SRR7287224	202	5096593724	PRJNA473901	SAMN09288305	SRX4190757	insect gut metagenome	Apis mellifera carnica	Europe	Switzerland	Switzerland:Lausanne	46.52 N 6.63 E	UNIVERSITY OF LAUSANNE	ILLUMINA	Illumina HiSeq 2500	DrY2_N3	PAIRED	METAGENOMIC	2016-09-25	2018-11-09T00:00:00Z	DrY2_N3	SRP150166	fastq,sra	gs,ncbi,s3
SRR7287225	202	4000113686	PRJNA473901	SAMN09288306	SRX4190756	insect gut metagenome	Apis mellifera carnica	Europe	Switzerland	Switzerland:Lausanne	46.52 N 6.63 E	UNIVERSITY OF LAUSANNE	ILLUMINA	Illumina HiSeq 2500	DrY2_N4	PAIRED	METAGENOMIC	2016-09-25	2018-11-09T00:00:00Z	DrY2_N4	SRP150166	fastq,sra	gs,ncbi,s3
SRR7287226	202	4067568354	PRJNA473901	SAMN09288303	SRX4190755	insect gut metagenome	Apis mellifera carnica	Europe	Switzerland	Switzerland:Lausanne	46.52 N 6.63 E	UNIVERSITY OF LAUSANNE	ILLUMINA	Illumina HiSeq 2500	DrY2_N1	PAIRED	METAGENOMIC	2016-09-25	2018-11-09T00:00:00Z	DrY2_N1	SRP150166	fastq,sra	gs,ncbi,s3
SRR7287227	202	6283163540	PRJNA473901	SAMN09288304	SRX4190754	insect gut metagenome	Apis mellifera carnica	Europe	Switzerland	Switzerland:Lausanne	46.52 N 6.63 E	UNIVERSITY OF LAUSANNE	ILLUMINA	Illumina HiSeq 2500	DrY2_N2	PAIRED	METAGENOMIC	2016-09-25	2018-11-09T00:00:00Z	DrY2_N2	SRP150166	fastq,sra	gs,ncbi,s3
SRR7287228	202	7087265748	PRJNA473901	SAMN09288301	SRX4190753	insect gut metagenome	Apis mellifera carnica	Europe	Switzerland	Switzerland:Lausanne	46.52 N 6.63 E	UNIVERSITY OF LAUSANNE	ILLUMINA	Illumina HiSeq 2500	DrY2_F5	PAIRED	METAGENOMIC	2016-10-07	2018-11-09T00:00:00Z	DrY2_F5	SRP150166	fastq,sra	gs,ncbi,s3
SRR7287229	202	7616099526	PRJNA473901	SAMN09288302	SRX4190752	insect gut metagenome	Apis mellifera carnica	Europe	Switzerland	Switzerland:Lausanne	46.52 N 6.63 E	UNIVERSITY OF LAUSANNE	ILLUMINA	Illumina HiSeq 2500	DrY2_F6	PAIRED	METAGENOMIC	2016-10-07	2018-11-09T00:00:00Z	DrY2_F6	SRP150166	fastq,sra	gs,s3
SRR7287230	202	6263392588	PRJNA473901	SAMN09288299	SRX4190751	insect gut metagenome	Apis mellifera carnica	Europe	Switzerland	Switzerland:Lausanne	46.52 N 6.63 E	UNIVERSITY OF LAUSANNE	ILLUMINA	Illumina HiSeq 2500	DrY2_F3	PAIRED	METAGENOMIC	2016-10-07	2018-11-09T00:00:00Z	DrY2_F3	SRP150166	fastq,sra	gs,s3
SRR7287231	202	6780932142	PRJNA473901	SAMN09288300	SRX4190750	insect gut metagenome	Apis mellifera carnica	Europe	Switzerland	Switzerland:Lausanne	46.52 N 6.63 E	UNIVERSITY OF LAUSANNE	ILLUMINA	Illumina HiSeq 2500	DrY2_F4	PAIRED	METAGENOMIC	2016-10-07	2018-11-09T00:00:00Z	DrY2_F4	SRP150166	fastq,sra	gs,s3
SRR7287232	202	7780117264	PRJNA473901	SAMN09288331	SRX4190749	insect gut metagenome	Apis mellifera carnica	Europe	Switzerland	Switzerland:Lausanne	46.52 N 6.63 E	UNIVERSITY OF LAUSANNE	ILLUMINA	Illumina HiSeq 2500	GrY2_W5	PAIRED	METAGENOMIC	2016-11-02	2018-11-09T00:00:00Z	GrY2_W5	SRP150166	fastq,sra	gs,ncbi,s3
SRR7287233	202	7763988372	PRJNA473901	SAMN09288318	SRX4190748	insect gut metagenome	Apis mellifera carnica	Europe	Switzerland	Switzerland:Lausanne	46.52 N 6.63 E	UNIVERSITY OF LAUSANNE	ILLUMINA	Illumina HiSeq 2500	GrY2_F4	PAIRED	METAGENOMIC	2016-10-07	2018-11-09T00:00:00Z	GrY2_F4	SRP150166	fastq,sra	gs,ncbi,s3
SRR7287234	202	3755480576	PRJNA473901	SAMN09288307	SRX4190747	insect gut metagenome	Apis mellifera carnica	Europe	Switzerland	Switzerland:Lausanne	46.52 N 6.63 E	UNIVERSITY OF LAUSANNE	ILLUMINA	Illumina HiSeq 2500	DrY2_N5	PAIRED	METAGENOMIC	2016-09-25	2018-11-09T00:00:00Z	DrY2_N5	SRP150166	fastq,sra	gs,ncbi,s3
SRR7287235	202	4112814940	PRJNA473901	SAMN09288308	SRX4190746	insect gut metagenome	Apis mellifera carnica	Europe	Switzerland	Switzerland:Lausanne	46.52 N 6.63 E	UNIVERSITY OF LAUSANNE	ILLUMINA	Illumina HiSeq 2500	DrY2_N6	PAIRED	METAGENOMIC	2016-09-25	2018-11-09T00:00:00Z	DrY2_N6	SRP150166	fastq,sra	gs,ncbi,s3
SRR7287236	202	7485460470	PRJNA473901	SAMN09288317	SRX4190745	insect gut metagenome	Apis mellifera carnica	Europe	Switzerland	Switzerland:Lausanne	46.52 N 6.63 E	UNIVERSITY OF LAUSANNE	ILLUMINA	Illumina HiSeq 2500	GrY2_F3	PAIRED	METAGENOMIC	2016-10-07	2018-11-09T00:00:00Z	GrY2_F3	SRP150166	fastq,sra	gs,s3
SRR7287237	202	7243356602	PRJNA473901	SAMN09288288	SRX4190744	insect gut metagenome	Apis mellifera carnica	Europe	Switzerland	Switzerland:Lausanne	46.52 N 6.63 E	UNIVERSITY OF LAUSANNE	ILLUMINA	Illumina HiSeq 2500	DrY1_N4	PAIRED	METAGENOMIC	2015-09-29	2018-11-09T00:00:00Z	DrY1_N4	SRP150166	fastq,sra	gs,ncbi,s3
SRR7287238	202	7010268802	PRJNA473901	SAMN09288287	SRX4190743	insect gut metagenome	Apis mellifera carnica	Europe	Switzerland	Switzerland:Lausanne	46.52 N 6.63 E	UNIVERSITY OF LAUSANNE	ILLUMINA	Illumina HiSeq 2500	DrY1_N3	PAIRED	METAGENOMIC	2015-09-29	2018-11-09T00:00:00Z	DrY1_N3	SRP150166	fastq,sra	gs,ncbi,s3
SRR7287239	202	7370342488	PRJNA473901	SAMN09288284	SRX4190742	insect gut metagenome	Apis mellifera carnica	Europe	Switzerland	Switzerland:Lausanne	46.52 N 6.63 E	UNIVERSITY OF LAUSANNE	ILLUMINA	Illumina HiSeq 2500	DrY1_F6	PAIRED	METAGENOMIC	2015-10-12	2018-11-09T00:00:00Z	DrY1_F6	SRP150166	fastq,sra	gs,ncbi,s3
SRR7287240	202	8271372578	PRJNA473901	SAMN09288283	SRX4190741	insect gut metagenome	Apis mellifera carnica	Europe	Switzerland	Switzerland:Lausanne	46.52 N 6.63 E	UNIVERSITY OF LAUSANNE	ILLUMINA	Illumina HiSeq 2500	DrY1_F5	PAIRED	METAGENOMIC	2015-10-12	2018-11-09T00:00:00Z	DrY1_F5	SRP150166	fastq,sra	gs,ncbi,s3
SRR7287241	202	7625720584	PRJNA473901	SAMN09288286	SRX4190740	insect gut metagenome	Apis mellifera carnica	Europe	Switzerland	Switzerland:Lausanne	46.52 N 6.63 E	UNIVERSITY OF LAUSANNE	ILLUMINA	Illumina HiSeq 2500	DrY1_N2	PAIRED	METAGENOMIC	2015-09-29	2018-11-09T00:00:00Z	DrY1_N2	SRP150166	fastq,sra	gs,s3
SRR7287242	202	6604601292	PRJNA473901	SAMN09288285	SRX4190739	insect gut metagenome	Apis mellifera carnica	Europe	Switzerland	Switzerland:Lausanne	46.52 N 6.63 E	UNIVERSITY OF LAUSANNE	ILLUMINA	Illumina HiSeq 2500	DrY1_N1	PAIRED	METAGENOMIC	2015-09-29	2018-11-09T00:00:00Z	DrY1_N1	SRP150166	fastq,sra	gs,ncbi,s3
SRR7287243	202	9602966678	PRJNA473901	SAMN09288280	SRX4190738	insect gut metagenome	Apis mellifera carnica	Europe	Switzerland	Switzerland:Lausanne	46.52 N 6.63 E	UNIVERSITY OF LAUSANNE	ILLUMINA	Illumina HiSeq 2500	DrY1_F2	PAIRED	METAGENOMIC	2015-10-12	2018-11-09T00:00:00Z	DrY1_F2	SRP150166	fastq,sra	gs,ncbi,s3
SRR7287244	202	9670759090	PRJNA473901	SAMN09288279	SRX4190737	insect gut metagenome	Apis mellifera carnica	Europe	Switzerland	Switzerland:Lausanne	46.52 N 6.63 E	UNIVERSITY OF LAUSANNE	ILLUMINA	Illumina HiSeq 2500	DrY1_F1	PAIRED	METAGENOMIC	2015-10-12	2018-11-09T00:00:00Z	DrY1_F1	SRP150166	fastq,sra	gs,ncbi,s3
SRR7287245	202	8632090846	PRJNA473901	SAMN09288282	SRX4190736	insect gut metagenome	Apis mellifera carnica	Europe	Switzerland	Switzerland:Lausanne	46.52 N 6.63 E	UNIVERSITY OF LAUSANNE	ILLUMINA	Illumina HiSeq 2500	DrY1_F4	PAIRED	METAGENOMIC	2015-10-12	2018-11-09T00:00:00Z	DrY1_F4	SRP150166	fastq,sra	gs,ncbi,s3
SRR7287246	202	9358019862	PRJNA473901	SAMN09288281	SRX4190735	insect gut metagenome	Apis mellifera carnica	Europe	Switzerland	Switzerland:Lausanne	46.52 N 6.63 E	UNIVERSITY OF LAUSANNE	ILLUMINA	Illumina HiSeq 2500	DrY1_F3	PAIRED	METAGENOMIC	2015-10-12	2018-11-09T00:00:00Z	DrY1_F3	SRP150166	fastq,sra	gs,ncbi,s3
SRR7287247	202	8287402692	PRJNA473901	SAMN09288332	SRX4190734	insect gut metagenome	Apis mellifera carnica	Europe	Switzerland	Switzerland:Lausanne	46.52 N 6.63 E	UNIVERSITY OF LAUSANNE	ILLUMINA	Illumina HiSeq 2500	GrY2_W6	PAIRED	METAGENOMIC	2016-11-02	2018-11-09T00:00:00Z	GrY2_W6	SRP150166	fastq,sra	gs,s3
SRR7986789	250	4710865750	PRJNA494922	SAMN10185839	SRX4819403	insect metagenome	Western honey bee	Europe	United Kingdom	United Kingdom	55.50 N 3.07 W	UNIVERSITY OF EDINBURGH	ILLUMINA	Illumina HiSeq 2500	10302FT0009	PAIRED	METAGENOMIC	2015-07	2018-10-09T00:00:00Z	20	SRP164743	fastq,sra	gs,s3
SRR7986790	250	3117875250	PRJNA494922	SAMN10185838	SRX4819402	insect metagenome	Western honey bee	Europe	United Kingdom	United Kingdom	56.38 N 4.10 W	UNIVERSITY OF EDINBURGH	ILLUMINA	Illumina HiSeq 2500	10302FT0008	PAIRED	METAGENOMIC	2015-09	2018-10-09T00:00:00Z	19	SRP164743	fastq,sra	gs,s3
SRR7986791	250	3297547750	PRJNA494922	SAMN10185831	SRX4819401	insect metagenome	Western honey bee	Europe	United Kingdom	United Kingdom	52 N 1 W	UNIVERSITY OF EDINBURGH	ILLUMINA	Illumina HiSeq 2500	10302FT0001	PAIRED	METAGENOMIC	2014	2018-10-09T00:00:00Z	12	SRP164743	fastq,sra	gs,ncbi,s3
SRR7986792	250	7208367750	PRJNA494922	SAMN10185830	SRX4819400	insect metagenome	Western honey bee	Europe	United Kingdom	United Kingdom	57.55 N 3.6 W	UNIVERSITY OF EDINBURGH	ILLUMINA	Illumina HiSeq 2500	10146FT0016	PAIRED	METAGENOMIC	2015-08	2018-10-09T00:00:00Z	11	SRP164743	fastq,sra	gs,s3
SRR7986793	250	2831586500	PRJNA494922	SAMN10185833	SRX4819399	insect metagenome	Western honey bee	Europe	United Kingdom	United Kingdom	52 N 1 E	UNIVERSITY OF EDINBURGH	ILLUMINA	Illumina HiSeq 2500	10302FT0003	PAIRED	METAGENOMIC	2014	2018-10-09T00:00:00Z	14	SRP164743	fastq,sra	gs,ncbi,s3
SRR7986794	250	3479321750	PRJNA494922	SAMN10185832	SRX4819398	insect metagenome	Western honey bee	Europe	United Kingdom	United Kingdom	52 N 0 E	UNIVERSITY OF EDINBURGH	ILLUMINA	Illumina HiSeq 2500	10302FT0002	PAIRED	METAGENOMIC	2014	2018-10-09T00:00:00Z	13	SRP164743	fastq,sra	gs,ncbi,s3
SRR7986795	250	3353423250	PRJNA494922	SAMN10185835	SRX4819397	insect metagenome	Western honey bee	Europe	United Kingdom	United Kingdom	57.64 N 2.55 W	UNIVERSITY OF EDINBURGH	ILLUMINA	Illumina HiSeq 2500	10302FT0005	PAIRED	METAGENOMIC	2015-08	2018-10-09T00:00:00Z	16	SRP164743	fastq,sra	gs,ncbi,s3
SRR7986796	250	3000388250	PRJNA494922	SAMN10185834	SRX4819396	insect metagenome	Western honey bee	Europe	United Kingdom	United Kingdom	54.88 N 5.02 W	UNIVERSITY OF EDINBURGH	ILLUMINA	Illumina HiSeq 2500	10302FT0004	PAIRED	METAGENOMIC	2015-06	2018-10-09T00:00:00Z	15	SRP164743	fastq,sra	gs,s3
SRR7986797	250	3199680500	PRJNA494922	SAMN10185837	SRX4819395	insect metagenome	Western honey bee	Europe	United Kingdom	United Kingdom	57.56 N 4.26 W	UNIVERSITY OF EDINBURGH	ILLUMINA	Illumina HiSeq 2500	10302FT0007	PAIRED	METAGENOMIC	2015-09	2018-10-09T00:00:00Z	18	SRP164743	fastq,sra	gs,s3
SRR7986798	250	3799733250	PRJNA494922	SAMN10185836	SRX4819394	insect metagenome	Western honey bee	Europe	United Kingdom	United Kingdom	56.61 N 5.23 W	UNIVERSITY OF EDINBURGH	ILLUMINA	Illumina HiSeq 2500	10302FT0006	PAIRED	METAGENOMIC	2015-09	2018-10-09T00:00:00Z	17	SRP164743	fastq,sra	gs,ncbi,s3
SRR7986799	250	6514180000	PRJNA494922	SAMN10185829	SRX4819393	insect metagenome	Western honey bee	Europe	United Kingdom	United Kingdom	55.7 N 4.83 W	UNIVERSITY OF EDINBURGH	ILLUMINA	Illumina HiSeq 2500	10146FT0015	PAIRED	METAGENOMIC	2015-08	2018-10-09T00:00:00Z	10	SRP164743	fastq,sra	gs,ncbi,s3
SRR7986800	250	6294080500	PRJNA494922	SAMN10185828	SRX4819392	insect metagenome	Western honey bee	Europe	United Kingdom	United Kingdom	56.3 N 3.46 W	UNIVERSITY OF EDINBURGH	ILLUMINA	Illumina HiSeq 2500	10146FT0014	PAIRED	METAGENOMIC	2015-07	2018-10-09T00:00:00Z	9	SRP164743	fastq,sra	gs,ncbi,s3
SRR7986801	250	15625550500	PRJNA494922	SAMN10185823	SRX4819391	insect metagenome	Western honey bee	Europe	United Kingdom	United Kingdom	57.55 N 3.56 W	UNIVERSITY OF EDINBURGH	ILLUMINA	Illumina HiSeq 2500	10133FT0004	PAIRED	METAGENOMIC	2015-08	2018-10-09T00:00:00Z	4	SRP164743	fastq,sra	gs,s3
SRR7986802	250	15143457250	PRJNA494922	SAMN10185822	SRX4819390	insect metagenome	Western honey bee	Europe	United Kingdom	United Kingdom	55.69 N 4.83 W	UNIVERSITY OF EDINBURGH	ILLUMINA	Illumina HiSeq 2500	10133FT0003	PAIRED	METAGENOMIC	2015-08	2018-10-09T00:00:00Z	3	SRP164743	fastq,sra	gs,ncbi,s3
SRR7986803	250	12407008750	PRJNA494922	SAMN10185821	SRX4819389	insect metagenome	Western honey bee	Europe	United Kingdom	United Kingdom	56.27 N 3.46 W	UNIVERSITY OF EDINBURGH	ILLUMINA	Illumina HiSeq 2500	10133FT0002	PAIRED	METAGENOMIC	2015-07	2018-10-09T00:00:00Z	2	SRP164743	fastq,sra	gs,ncbi,s3
SRR7986804	250	12279310250	PRJNA494922	SAMN10185820	SRX4819388	insect metagenome	Western honey bee	Europe	United Kingdom	United Kingdom	52.35 N 2.71 W	UNIVERSITY OF EDINBURGH	ILLUMINA	Illumina HiSeq 2500	10133FT0001	PAIRED	METAGENOMIC	2015-07	2018-10-09T00:00:00Z	1	SRP164743	fastq,sra	gs,s3
SRR7986805	250	6438027500	PRJNA494922	SAMN10185827	SRX4819387	insect metagenome	Western honey bee	Europe	United Kingdom	United Kingdom	52.4 N 2.71 W	UNIVERSITY OF EDINBURGH	ILLUMINA	Illumina HiSeq 2500	10146FT0013	PAIRED	METAGENOMIC	2015-07	2018-10-09T00:00:00Z	8	SRP164743	fastq,sra	gs,s3
SRR7986806	250	6536615750	PRJNA494922	SAMN10185826	SRX4819386	insect metagenome	Western honey bee	Europe	United Kingdom	United Kingdom	55.86 N 3.17 W	UNIVERSITY OF EDINBURGH	ILLUMINA	Illumina HiSeq 2500	10146FT0012	PAIRED	METAGENOMIC	2015-09	2018-10-09T00:00:00Z	7	SRP164743	fastq,sra	gs,ncbi,s3
SRR7986807	250	8387616000	PRJNA494922	SAMN10185825	SRX4819385	insect metagenome	Western honey bee	Europe	United Kingdom	United Kingdom	55.90 N 3.67 W	UNIVERSITY OF EDINBURGH	ILLUMINA	Illumina HiSeq 2500	10146FT0011	PAIRED	METAGENOMIC	2013-10	2018-10-09T00:00:00Z	6	SRP164743	fastq,sra	gs,s3
SRR7986808	250	7305431500	PRJNA494922	SAMN10185824	SRX4819384	insect metagenome	Western honey bee	Europe	United Kingdom	United Kingdom	56.51 N 3.02 W	UNIVERSITY OF EDINBURGH	ILLUMINA	Illumina HiSeq 2500	10146FT0010	PAIRED	METAGENOMIC	2013-10	2018-10-09T00:00:00Z	5	SRP164743	fastq,sra	gs,s3
SRR7986809	250	3673707750	PRJNA494922	SAMN10185840	SRX4819383	insect metagenome	Western honey bee	Europe	United Kingdom	United Kingdom	56.47 N 3.54 W	UNIVERSITY OF EDINBURGH	ILLUMINA	Illumina HiSeq 2500	10302FT0010	PAIRED	METAGENOMIC	2015-07	2018-10-09T00:00:00Z	21	SRP164743	fastq,sra	gs,ncbi,s3
SRR7986810	250	5031251500	PRJNA494922	SAMN10185841	SRX4819382	insect metagenome	Western honey bee	Europe	United Kingdom	United Kingdom	55.77 N 4.19 W	UNIVERSITY OF EDINBURGH	ILLUMINA	Illumina HiSeq 2500	10302FT0011	PAIRED	METAGENOMIC	2015-07	2018-10-09T00:00:00Z	22	SRP164743	fastq,sra	gs,ncbi,s3
SRR7986811	250	4378190750	PRJNA494922	SAMN10185842	SRX4819381	insect metagenome	Western honey bee	Europe	United Kingdom	United Kingdom	57.03 N 5.65 W	UNIVERSITY OF EDINBURGH	ILLUMINA	Illumina HiSeq 2500	10302FT0012	PAIRED	METAGENOMIC	2015-09	2018-10-09T00:00:00Z	23	SRP164743	fastq,sra	gs,ncbi,s3
SRR10810002	202	9889072004	PRJNA598094	SAMN13698786	SRX7483559	insect gut metagenome	Apis mellifera	Asia	Japan	Japan:Tsukuba	36.03 N 140.07 E	UNIVERSITY OF LAUSANNE	ILLUMINA	Illumina HiSeq 2500	AmAi10	PAIRED	METAGENOMIC	2017-09-01	2019-12-31T00:00:00Z	AmAi10	SRP239184	fastq,sra	gs,s3
SRR10810003	202	8912877512	PRJNA598094	SAMN13698785	SRX7483558	insect gut metagenome	Apis mellifera	Asia	Japan	Japan:Tsukuba	36.03 N 140.07 E	UNIVERSITY OF LAUSANNE	ILLUMINA	Illumina HiSeq 2500	AmAi09	PAIRED	METAGENOMIC	2017-09-01	2019-12-31T00:00:00Z	AmAi09	SRP239184	fastq,sra	gs,s3
SRR10810004	202	9025105884	PRJNA598094	SAMN13698784	SRX7483557	insect gut metagenome	Apis mellifera	Asia	Japan	Japan:Tsukuba	36.03 N 140.07 E	UNIVERSITY OF LAUSANNE	ILLUMINA	Illumina HiSeq 2500	AmAi08	PAIRED	METAGENOMIC	2017-09-01	2019-12-31T00:00:00Z	AmAi08	SRP239184	fastq,sra	gs,ncbi,s3
SRR10810005	202	10545317484	PRJNA598094	SAMN13698783	SRX7483556	insect gut metagenome	Apis mellifera	Asia	Japan	Japan:Tsukuba	36.03 N 140.07 E	UNIVERSITY OF LAUSANNE	ILLUMINA	Illumina HiSeq 2500	AmAi07	PAIRED	METAGENOMIC	2017-09-01	2019-12-31T00:00:00Z	AmAi07	SRP239184	fastq,sra	gs,ncbi,s3
SRR10810006	202	9254052684	PRJNA598094	SAMN13698782	SRX7483555	insect gut metagenome	Apis mellifera	Asia	Japan	Japan:Tsukuba	36.03 N 140.07 E	UNIVERSITY OF LAUSANNE	ILLUMINA	Illumina HiSeq 2500	AmAi06	PAIRED	METAGENOMIC	2017-09-01	2019-12-31T00:00:00Z	AmAi06	SRP239184	fastq,sra	gs,s3
SRR10810007	202	9191765378	PRJNA598094	SAMN13698781	SRX7483554	insect gut metagenome	Apis mellifera	Asia	Japan	Japan:Tsukuba	36.03 N 140.07 E	UNIVERSITY OF LAUSANNE	ILLUMINA	Illumina HiSeq 2500	AmAi05	PAIRED	METAGENOMIC	2017-09-01	2019-12-31T00:00:00Z	AmAi05	SRP239184	fastq,sra	gs,ncbi,s3
SRR10810008	202	7675678618	PRJNA598094	SAMN13698816	SRX7483553	insect gut metagenome	Apis cerana japonica	Asia	Japan	Japan:Kanagawa	35.27 N 139.34 E	UNIVERSITY OF LAUSANNE	ILLUMINA	Illumina HiSeq 2500	AcKn10	PAIRED	METAGENOMIC	2017-09-17	2019-12-31T00:00:00Z	AcKn10	SRP239184	fastq,sra	gs,s3
SRR10810009	202	8648029050	PRJNA598094	SAMN13698815	SRX7483552	insect gut metagenome	Apis cerana japonica	Asia	Japan	Japan:Kanagawa	35.27 N 139.34 E	UNIVERSITY OF LAUSANNE	ILLUMINA	Illumina HiSeq 2500	AcKn09	PAIRED	METAGENOMIC	2017-09-17	2019-12-31T00:00:00Z	AcKn09	SRP239184	fastq,sra	gs,ncbi,s3
SRR10810010	202	8179005250	PRJNA598094	SAMN13698814	SRX7483551	insect gut metagenome	Apis cerana japonica	Asia	Japan	Japan:Kanagawa	35.27 N 139.34 E	UNIVERSITY OF LAUSANNE	ILLUMINA	Illumina HiSeq 2500	AcKn08	PAIRED	METAGENOMIC	2017-09-17	2019-12-31T00:00:00Z	AcKn08	SRP239184	fastq,sra	gs,ncbi,s3
SRR10810011	202	9083053220	PRJNA598094	SAMN13698813	SRX7483550	insect gut metagenome	Apis cerana japonica	Asia	Japan	Japan:Kanagawa	35.27 N 139.34 E	UNIVERSITY OF LAUSANNE	ILLUMINA	Illumina HiSeq 2500	AcKn07	PAIRED	METAGENOMIC	2017-09-17	2019-12-31T00:00:00Z	AcKn07	SRP239184	fastq,sra	gs,ncbi,s3
SRR10810012	202	8119522512	PRJNA598094	SAMN13698812	SRX7483549	insect gut metagenome	Apis cerana japonica	Asia	Japan	Japan:Kanagawa	35.27 N 139.34 E	UNIVERSITY OF LAUSANNE	ILLUMINA	Illumina HiSeq 2500	AcKn06	PAIRED	METAGENOMIC	2017-09-17	2019-12-31T00:00:00Z	AcKn06	SRP239184	fastq,sra	gs,s3
SRR10810013	202	8842050050	PRJNA598094	SAMN13698811	SRX7483548	insect gut metagenome	Apis cerana japonica	Asia	Japan	Japan:Kanagawa	35.27 N 139.34 E	UNIVERSITY OF LAUSANNE	ILLUMINA	Illumina HiSeq 2500	AcKn05	PAIRED	METAGENOMIC	2017-09-17	2019-12-31T00:00:00Z	AcKn05	SRP239184	fastq,sra	gs,s3
SRR10810014	202	8762257222	PRJNA598094	SAMN13698810	SRX7483547	insect gut metagenome	Apis cerana japonica	Asia	Japan	Japan:Kanagawa	35.27 N 139.34 E	UNIVERSITY OF LAUSANNE	ILLUMINA	Illumina HiSeq 2500	AcKn04	PAIRED	METAGENOMIC	2017-09-17	2019-12-31T00:00:00Z	AcKn04	SRP239184	fastq,sra	gs,ncbi,s3
SRR10810015	202	8119952570	PRJNA598094	SAMN13698809	SRX7483546	insect gut metagenome	Apis cerana japonica	Asia	Japan	Japan:Kanagawa	35.27 N 139.34 E	UNIVERSITY OF LAUSANNE	ILLUMINA	Illumina HiSeq 2500	AcKn03	PAIRED	METAGENOMIC	2017-09-17	2019-12-31T00:00:00Z	AcKn03	SRP239184	fastq,sra	gs,s3
SRR10810016	202	7308606844	PRJNA598094	SAMN13698808	SRX7483545	insect gut metagenome	Apis cerana japonica	Asia	Japan	Japan:Kanagawa	35.27 N 139.34 E	UNIVERSITY OF LAUSANNE	ILLUMINA	Illumina HiSeq 2500	AcKn02	PAIRED	METAGENOMIC	2017-09-17	2019-12-31T00:00:00Z	AcKn02	SRP239184	fastq,sra	gs,ncbi,s3
SRR10810017	202	8483657812	PRJNA598094	SAMN13698807	SRX7483544	insect gut metagenome	Apis cerana japonica	Asia	Japan	Japan:Kanagawa	35.27 N 139.34 E	UNIVERSITY OF LAUSANNE	ILLUMINA	Illumina HiSeq 2500	AcKn01	PAIRED	METAGENOMIC	2017-09-17	2019-12-31T00:00:00Z	AcKn01	SRP239184	fastq,sra	gs,ncbi,s3
SRR10810018	202	10712400976	PRJNA598094	SAMN13698780	SRX7483543	insect gut metagenome	Apis mellifera	Asia	Japan	Japan:Tsukuba	36.03 N 140.07 E	UNIVERSITY OF LAUSANNE	ILLUMINA	Illumina HiSeq 2500	AmAi04	PAIRED	METAGENOMIC	2017-09-01	2019-12-31T00:00:00Z	AmAi04	SRP239184	fastq,sra	gs,s3
SRR10810019	202	8014226982	PRJNA598094	SAMN13698806	SRX7483542	insect gut metagenome	Apis cerana japonica	Asia	Japan	Japan:Chiba	35.13 N 140.23 E	UNIVERSITY OF LAUSANNE	ILLUMINA	Illumina HiSeq 2500	AcCh10	PAIRED	METAGENOMIC	2017-09-13	2019-12-31T00:00:00Z	AcCh10	SRP239184	fastq,sra	gs,ncbi,s3
SRR10810020	202	8408724296	PRJNA598094	SAMN13698805	SRX7483541	insect gut metagenome	Apis cerana japonica	Asia	Japan	Japan:Chiba	35.13 N 140.23 E	UNIVERSITY OF LAUSANNE	ILLUMINA	Illumina HiSeq 2500	AcCh09	PAIRED	METAGENOMIC	2017-09-13	2019-12-31T00:00:00Z	AcCh09	SRP239184	fastq,sra	gs,ncbi,s3
SRR10810021	202	7646080770	PRJNA598094	SAMN13698804	SRX7483540	insect gut metagenome	Apis cerana japonica	Asia	Japan	Japan:Chiba	35.13 N 140.23 E	UNIVERSITY OF LAUSANNE	ILLUMINA	Illumina HiSeq 2500	AcCh08	PAIRED	METAGENOMIC	2017-09-13	2019-12-31T00:00:00Z	AcCh08	SRP239184	fastq,sra	gs,s3
SRR10810022	202	7933149232	PRJNA598094	SAMN13698803	SRX7483539	insect gut metagenome	Apis cerana japonica	Asia	Japan	Japan:Chiba	35.13 N 140.23 E	UNIVERSITY OF LAUSANNE	ILLUMINA	Illumina HiSeq 2500	AcCh07	PAIRED	METAGENOMIC	2017-09-13	2019-12-31T00:00:00Z	AcCh07	SRP239184	fastq,sra	gs,ncbi,s3
SRR10810023	202	8568708902	PRJNA598094	SAMN13698802	SRX7483538	insect gut metagenome	Apis cerana japonica	Asia	Japan	Japan:Chiba	35.13 N 140.23 E	UNIVERSITY OF LAUSANNE	ILLUMINA	Illumina HiSeq 2500	AcCh06	PAIRED	METAGENOMIC	2017-09-13	2019-12-31T00:00:00Z	AcCh06	SRP239184	fastq,sra	gs,ncbi,s3
SRR10810024	202	7747020978	PRJNA598094	SAMN13698801	SRX7483537	insect gut metagenome	Apis cerana japonica	Asia	Japan	Japan:Chiba	35.13 N 140.23 E	UNIVERSITY OF LAUSANNE	ILLUMINA	Illumina HiSeq 2500	AcCh05	PAIRED	METAGENOMIC	2017-09-13	2019-12-31T00:00:00Z	AcCh05	SRP239184	fastq,sra	gs,s3
SRR10810025	202	8401923966	PRJNA598094	SAMN13698800	SRX7483536	insect gut metagenome	Apis cerana japonica	Asia	Japan	Japan:Chiba	35.13 N 140.23 E	UNIVERSITY OF LAUSANNE	ILLUMINA	Illumina HiSeq 2500	AcCh04	PAIRED	METAGENOMIC	2017-09-13	2019-12-31T00:00:00Z	AcCh04	SRP239184	fastq,sra	gs,s3
SRR10810026	202	9116354536	PRJNA598094	SAMN13698799	SRX7483535	insect gut metagenome	Apis cerana japonica	Asia	Japan	Japan:Chiba	35.13 N 140.23 E	UNIVERSITY OF LAUSANNE	ILLUMINA	Illumina HiSeq 2500	AcCh03	PAIRED	METAGENOMIC	2017-09-13	2019-12-31T00:00:00Z	AcCh03	SRP239184	fastq,sra	gs,s3
SRR10810027	202	8050700102	PRJNA598094	SAMN13698798	SRX7483534	insect gut metagenome	Apis cerana japonica	Asia	Japan	Japan:Chiba	35.13 N 140.23 E	UNIVERSITY OF LAUSANNE	ILLUMINA	Illumina HiSeq 2500	AcCh02	PAIRED	METAGENOMIC	2017-09-13	2019-12-31T00:00:00Z	AcCh02	SRP239184	fastq,sra	gs,ncbi,s3
SRR10810028	202	8600996986	PRJNA598094	SAMN13698797	SRX7483533	insect gut metagenome	Apis cerana japonica	Asia	Japan	Japan:Chiba	35.13 N 140.23 E	UNIVERSITY OF LAUSANNE	ILLUMINA	Illumina HiSeq 2500	AcCh01	PAIRED	METAGENOMIC	2017-09-13	2019-12-31T00:00:00Z	AcCh01	SRP239184	fastq,sra	gs,ncbi,s3
SRR10810029	202	10844917218	PRJNA598094	SAMN13698779	SRX7483532	insect gut metagenome	Apis mellifera	Asia	Japan	Japan:Tsukuba	36.03 N 140.07 E	UNIVERSITY OF LAUSANNE	ILLUMINA	Illumina HiSeq 2500	AmAi03	PAIRED	METAGENOMIC	2017-09-01	2019-12-31T00:00:00Z	AmAi03	SRP239184	fastq,sra	gs,ncbi,s3
SRR10810030	202	7418011256	PRJNA598094	SAMN13698796	SRX7483531	insect gut metagenome	Apis mellifera	Asia	Japan	Japan:Hongo	35.42 N 139.45 E	UNIVERSITY OF LAUSANNE	ILLUMINA	Illumina HiSeq 2500	AmIu10	PAIRED	METAGENOMIC	2017-09-02	2019-12-31T00:00:00Z	AmIu10	SRP239184	fastq,sra	gs,ncbi,s3
SRR10810031	202	8360632540	PRJNA598094	SAMN13698795	SRX7483530	insect gut metagenome	Apis mellifera	Asia	Japan	Japan:Hongo	35.42 N 139.45 E	UNIVERSITY OF LAUSANNE	ILLUMINA	Illumina HiSeq 2500	AmIu09	PAIRED	METAGENOMIC	2017-09-02	2019-12-31T00:00:00Z	AmIu09	SRP239184	fastq,sra	gs,ncbi,s3
SRR10810032	202	9093211598	PRJNA598094	SAMN13698794	SRX7483529	insect gut metagenome	Apis mellifera	Asia	Japan	Japan:Hongo	35.42 N 139.45 E	UNIVERSITY OF LAUSANNE	ILLUMINA	Illumina HiSeq 2500	AmIu08	PAIRED	METAGENOMIC	2017-09-02	2019-12-31T00:00:00Z	AmIu08	SRP239184	fastq,sra	gs,ncbi,s3
SRR10810033	202	7784673980	PRJNA598094	SAMN13698793	SRX7483528	insect gut metagenome	Apis mellifera	Asia	Japan	Japan:Hongo	35.42 N 139.45 E	UNIVERSITY OF LAUSANNE	ILLUMINA	Illumina HiSeq 2500	AmIu07	PAIRED	METAGENOMIC	2017-09-02	2019-12-31T00:00:00Z	AmIu07	SRP239184	fastq,sra	gs,ncbi,s3
SRR10810034	202	4823837366	PRJNA598094	SAMN13698792	SRX7483527	insect gut metagenome	Apis mellifera	Asia	Japan	Japan:Hongo	35.42 N 139.45 E	UNIVERSITY OF LAUSANNE	ILLUMINA	Illumina HiSeq 2500	AmIu06	PAIRED	METAGENOMIC	2017-09-02	2019-12-31T00:00:00Z	AmIu06	SRP239184	fastq,sra	gs,s3
SRR10810035	202	8112835100	PRJNA598094	SAMN13698791	SRX7483526	insect gut metagenome	Apis mellifera	Asia	Japan	Japan:Hongo	35.42 N 139.45 E	UNIVERSITY OF LAUSANNE	ILLUMINA	Illumina HiSeq 2500	AmIu05	PAIRED	METAGENOMIC	2017-09-02	2019-12-31T00:00:00Z	AmIu05	SRP239184	fastq,sra	gs,ncbi,s3
SRR10810036	202	9659253372	PRJNA598094	SAMN13698790	SRX7483525	insect gut metagenome	Apis mellifera	Asia	Japan	Japan:Hongo	35.42 N 139.45 E	UNIVERSITY OF LAUSANNE	ILLUMINA	Illumina HiSeq 2500	AmIu04	PAIRED	METAGENOMIC	2017-09-02	2019-12-31T00:00:00Z	AmIu04	SRP239184	fastq,sra	gs,ncbi,s3
SRR10810037	202	9312447854	PRJNA598094	SAMN13698789	SRX7483524	insect gut metagenome	Apis mellifera	Asia	Japan	Japan:Hongo	35.42 N 139.45 E	UNIVERSITY OF LAUSANNE	ILLUMINA	Illumina HiSeq 2500	AmIu03	PAIRED	METAGENOMIC	2017-09-02	2019-12-31T00:00:00Z	AmIu03	SRP239184	fastq,sra	gs,ncbi,s3
SRR10810038	202	9835218602	PRJNA598094	SAMN13698788	SRX7483523	insect gut metagenome	Apis mellifera	Asia	Japan	Japan:Hongo	35.42 N 139.45 E	UNIVERSITY OF LAUSANNE	ILLUMINA	Illumina HiSeq 2500	AmIu02	PAIRED	METAGENOMIC	2017-09-02	2019-12-31T00:00:00Z	AmIu02	SRP239184	fastq,sra	gs,ncbi,s3
SRR10810039	202	9549296288	PRJNA598094	SAMN13698787	SRX7483522	insect gut metagenome	Apis mellifera	Asia	Japan	Japan:Hongo	35.42 N 139.45 E	UNIVERSITY OF LAUSANNE	ILLUMINA	Illumina HiSeq 2500	AmIu01	PAIRED	METAGENOMIC	2017-09-02	2019-12-31T00:00:00Z	AmIu01	SRP239184	fastq,sra	gs,ncbi,s3
SRR10810040	202	9773199754	PRJNA598094	SAMN13698778	SRX7483521	insect gut metagenome	Apis mellifera	Asia	Japan	Japan:Tsukuba	36.03 N 140.07 E	UNIVERSITY OF LAUSANNE	ILLUMINA	Illumina HiSeq 2500	AmAi02	PAIRED	METAGENOMIC	2017-09-01	2019-12-31T00:00:00Z	AmAi02	SRP239184	fastq,sra	gs,ncbi,s3
SRR10810041	202	9592584080	PRJNA598094	SAMN13698777	SRX7483520	insect gut metagenome	Apis mellifera	Asia	Japan	Japan:Tsukuba	36.03 N 140.07 E	UNIVERSITY OF LAUSANNE	ILLUMINA	Illumina HiSeq 2500	AmAi01	PAIRED	METAGENOMIC	2017-09-01	2019-12-31T00:00:00Z	AmAi01	SRP239184	fastq,sra	gs,s3
SRR10914154	300	14602029000	PRJNA599288	SAMN13742486	SRX7581582	insect gut metagenome	Apis mellifera workers	Asia	China	China:Hangzhou	30.15 N 120.16 E	ZHEJIANG UNIVERSITY	ILLUMINA	Illumina NovaSeq 6000	Amm1	PAIRED	METAGENOMIC	2019-10-05	2020-01-19T00:00:00Z	Amm1	SRP242713	fastq,sra	gs,ncbi,s3
SRR10914155	300	15777846000	PRJNA599288	SAMN13742491	SRX7581581	insect gut metagenome	Apis mellifera workers	Asia	China	China:Hangzhou	30.15 N 120.21 E	ZHEJIANG UNIVERSITY	ILLUMINA	Illumina NovaSeq 6000	Amc3	PAIRED	METAGENOMIC	2019-10-05	2020-01-19T00:00:00Z	Amc3	SRP242713	fastq,sra	gs,ncbi,s3
SRR10914156	300	12426302100	PRJNA599288	SAMN13742490	SRX7581580	insect gut metagenome	Apis mellifera workers	Asia	China	China:Hangzhou	30.15 N 120.20 E	ZHEJIANG UNIVERSITY	ILLUMINA	Illumina NovaSeq 6000	Amc2	PAIRED	METAGENOMIC	2019-10-05	2020-01-19T00:00:00Z	Amc2	SRP242713	fastq,sra	gs,ncbi,s3
SRR10914157	300	12571796400	PRJNA599288	SAMN13742489	SRX7581579	insect gut metagenome	Apis mellifera workers	Asia	China	China:Hangzhou	30.15 N 120.19 E	ZHEJIANG UNIVERSITY	ILLUMINA	Illumina NovaSeq 6000	Amc1	PAIRED	METAGENOMIC	2019-10-05	2020-01-19T00:00:00Z	Amc1	SRP242713	fastq,sra	gs,ncbi,s3
SRR10914158	300	16055128200	PRJNA599288	SAMN13742485	SRX7581578	insect gut metagenome	Apis cerana workers	Asia	China	China:Hangzhou	30.15 N 120.15 E	ZHEJIANG UNIVERSITY	ILLUMINA	Illumina NovaSeq 6000	Acm3	PAIRED	METAGENOMIC	2019-10-05	2020-01-19T00:00:00Z	Acm3	SRP242713	fastq,sra	gs,ncbi,s3
SRR10914159	300	15759510000	PRJNA599288	SAMN13742484	SRX7581577	insect gut metagenome	Apis cerana workers	Asia	China	China:Hangzhou	30.15 N 120.14 E	ZHEJIANG UNIVERSITY	ILLUMINA	Illumina NovaSeq 6000	Acm2	PAIRED	METAGENOMIC	2019-10-05	2020-01-19T00:00:00Z	Acm2	SRP242713	fastq,sra	gs,ncbi,s3
SRR10914160	300	13369991100	PRJNA599288	SAMN13742483	SRX7581576	insect gut metagenome	Apis cerana workers	Asia	China	China:Hangzhou	30.15 N 120.13 E	ZHEJIANG UNIVERSITY	ILLUMINA	Illumina NovaSeq 6000	Acm1	PAIRED	METAGENOMIC	2019-10-05	2020-01-19T00:00:00Z	Acm1	SRP242713	fastq,sra	gs,ncbi,s3
SRR10914161	300	16016578800	PRJNA599288	SAMN13742482	SRX7581575	insect gut metagenome	Apis cerana workers	Asia	China	China:Hangzhou	30.15 N 120.12 E	ZHEJIANG UNIVERSITY	ILLUMINA	Illumina NovaSeq 6000	Acc3	PAIRED	METAGENOMIC	2019-10-05	2020-01-19T00:00:00Z	Acc3	SRP242713	fastq,sra	gs,ncbi,s3
SRR10914162	300	13532813700	PRJNA599288	SAMN13742488	SRX7581574	insect gut metagenome	Apis mellifera workers	Asia	China	China:Hangzhou	30.15 N 120.18 E	ZHEJIANG UNIVERSITY	ILLUMINA	Illumina NovaSeq 6000	Amm3	PAIRED	METAGENOMIC	2019-10-05	2020-01-19T00:00:00Z	Amm3	SRP242713	fastq,sra	gs,ncbi,s3
SRR10914163	300	17704223700	PRJNA599288	SAMN13742487	SRX7581573	insect gut metagenome	Apis mellifera workers	Asia	China	China:Hangzhou	30.15 N 120.17 E	ZHEJIANG UNIVERSITY	ILLUMINA	Illumina NovaSeq 6000	Amm2	PAIRED	METAGENOMIC	2019-10-05	2020-01-19T00:00:00Z	Amm2	SRP242713	fastq,sra	gs,ncbi,s3
SRR10914164	300	15290461800	PRJNA599288	SAMN13742481	SRX7581572	insect gut metagenome	Apis cerana workers	Asia	China	China:Hangzhou	30.15 N 120.11 E	ZHEJIANG UNIVERSITY	ILLUMINA	Illumina NovaSeq 6000	Acc2	PAIRED	METAGENOMIC	2019-10-05	2020-01-19T00:00:00Z	Acc2	SRP242713	fastq,sra	gs,ncbi,s3
SRR10914165	300	14091818400	PRJNA599288	SAMN13742480	SRX7581571	insect gut metagenome	Apis cerana workers	Asia	China	China:Hangzhou	30.15 N 120.10 E	ZHEJIANG UNIVERSITY	ILLUMINA	Illumina NovaSeq 6000	Acc1	PAIRED	METAGENOMIC	2019-10-05	2020-01-19T00:00:00Z	Acc1	SRP242713	fastq,sra	gs,ncbi,s3
SRR11267042	300	10487845500	PRJNA599289	SAMN13742497	SRX7873714	insect gut metagenome	Apis cerana workers	Asia	China	China:Guangzhou	23.07 N 113.15 E	ZHEJIANG UNIVERSITY	ILLUMINA	Illumina NovaSeq 6000	AcGZ1	PAIRED	METAGENOMIC	2019-06-11	2020-03-09T00:00:00Z	AcGZ1	SRP252002	fastq,sra	gs,ncbi,s3
SRR11267043	300	10890042600	PRJNA599289	SAMN13742496	SRX7873713	insect gut metagenome	Apis cerana workers	Asia	China	China:Beijing	39.55 N 116.23 E	ZHEJIANG UNIVERSITY	ILLUMINA	Illumina NovaSeq 6000	AcBJ5	PAIRED	METAGENOMIC	2019-06-18	2020-03-09T00:00:00Z	AcBJ5	SRP252002	fastq,sra	gs,ncbi,s3
SRR11267044	300	10683242100	PRJNA599289	SAMN13742531	SRX7873712	insect gut metagenome	Apis mellifera workers	Asia	China	China:Kunming	25.02 N 102.42 E	ZHEJIANG UNIVERSITY	ILLUMINA	Illumina NovaSeq 6000	AmKM5	PAIRED	METAGENOMIC	2019-06-16	2020-03-09T00:00:00Z	AmKM5	SRP252002	fastq,sra	gs,ncbi,s3
SRR11267045	300	13577241000	PRJNA599289	SAMN13742530	SRX7873711	insect gut metagenome	Apis mellifera workers	Asia	China	China:Kunming	25.02 N 102.42 E	ZHEJIANG UNIVERSITY	ILLUMINA	Illumina NovaSeq 6000	AmKM4	PAIRED	METAGENOMIC	2019-06-16	2020-03-09T00:00:00Z	AmKM4	SRP252002	fastq,sra	gs,ncbi,s3
SRR11267046	300	13464806700	PRJNA599289	SAMN13742529	SRX7873710	insect gut metagenome	Apis mellifera workers	Asia	China	China:Kunming	25.02 N 102.42 E	ZHEJIANG UNIVERSITY	ILLUMINA	Illumina NovaSeq 6000	AmKM3	PAIRED	METAGENOMIC	2019-06-16	2020-03-09T00:00:00Z	AmKM3	SRP252002	fastq,sra	gs,ncbi,s3
SRR11267047	300	11893122900	PRJNA599289	SAMN13742528	SRX7873709	insect gut metagenome	Apis mellifera workers	Asia	China	China:Kunming	25.02 N 102.42 E	ZHEJIANG UNIVERSITY	ILLUMINA	Illumina NovaSeq 6000	AmKM2	PAIRED	METAGENOMIC	2019-06-16	2020-03-09T00:00:00Z	AmKM2	SRP252002	fastq,sra	gs,ncbi,s3
SRR11267048	300	14304465300	PRJNA599289	SAMN13742527	SRX7873708	insect gut metagenome	Apis mellifera workers	Asia	China	China:Kunming	25.02 N 102.42 E	ZHEJIANG UNIVERSITY	ILLUMINA	Illumina NovaSeq 6000	AmKM1	PAIRED	METAGENOMIC	2019-06-16	2020-03-09T00:00:00Z	AmKM1	SRP252002	fastq,sra	gs,ncbi,s3
SRR11267049	300	16057152300	PRJNA599289	SAMN13742526	SRX7873707	insect gut metagenome	Apis mellifera workers	Asia	China	China:Hangzhou	30.15 N 120.10 E	ZHEJIANG UNIVERSITY	ILLUMINA	Illumina NovaSeq 6000	AmHZ5	PAIRED	METAGENOMIC	2019-06-20	2020-03-09T00:00:00Z	AmHZ5	SRP252002	fastq,sra	gs,ncbi,s3
SRR11267050	300	17418558900	PRJNA599289	SAMN13742525	SRX7873706	insect gut metagenome	Apis mellifera workers	Asia	China	China:Hangzhou	30.15 N 120.10 E	ZHEJIANG UNIVERSITY	ILLUMINA	Illumina NovaSeq 6000	AmHZ4	PAIRED	METAGENOMIC	2019-06-20	2020-03-09T00:00:00Z	AmHZ4	SRP252002	fastq,sra	gs,ncbi,s3
SRR11267051	300	13497639000	PRJNA599289	SAMN13742524	SRX7873705	insect gut metagenome	Apis mellifera workers	Asia	China	China:Hangzhou	30.15 N 120.10 E	ZHEJIANG UNIVERSITY	ILLUMINA	Illumina NovaSeq 6000	AmHZ3	PAIRED	METAGENOMIC	2019-06-20	2020-03-09T00:00:00Z	AmHZ3	SRP252002	fastq,sra	gs,ncbi,s3
SRR11267052	300	13159969200	PRJNA599289	SAMN13742523	SRX7873704	insect gut metagenome	Apis mellifera workers	Asia	China	China:Hangzhou	30.15 N 120.10 E	ZHEJIANG UNIVERSITY	ILLUMINA	Illumina NovaSeq 6000	AmHZ2	PAIRED	METAGENOMIC	2019-06-20	2020-03-09T00:00:00Z	AmHZ2	SRP252002	fastq,sra	gs,ncbi,s3
SRR11267053	300	14822645700	PRJNA599289	SAMN13742522	SRX7873703	insect gut metagenome	Apis mellifera workers	Asia	China	China:Hangzhou	30.15 N 120.10 E	ZHEJIANG UNIVERSITY	ILLUMINA	Illumina NovaSeq 6000	AmHZ1	PAIRED	METAGENOMIC	2019-06-20	2020-03-09T00:00:00Z	AmHZ1	SRP252002	fastq,sra	gs,ncbi,s3
SRR11267054	300	10974507300	PRJNA599289	SAMN13742495	SRX7873702	insect gut metagenome	Apis cerana workers	Asia	China	China:Beijing	39.55 N 116.23 E	ZHEJIANG UNIVERSITY	ILLUMINA	Illumina NovaSeq 6000	AcBJ4	PAIRED	METAGENOMIC	2019-06-18	2020-03-09T00:00:00Z	AcBJ4	SRP252002	fastq,sra	gs,ncbi,s3
SRR11267055	300	13856195700	PRJNA599289	SAMN13742521	SRX7873701	insect gut metagenome	Apis mellifera workers	Asia	China	China:Guangzhou	23.07 N 113.15 E	ZHEJIANG UNIVERSITY	ILLUMINA	Illumina NovaSeq 6000	AmGZ5	PAIRED	METAGENOMIC	2019-06-11	2020-03-09T00:00:00Z	AmGZ5	SRP252002	fastq,sra	gs,ncbi,s3
SRR11267056	300	14489158800	PRJNA599289	SAMN13742520	SRX7873700	insect gut metagenome	Apis mellifera workers	Asia	China	China:Guangzhou	23.07 N 113.15 E	ZHEJIANG UNIVERSITY	ILLUMINA	Illumina NovaSeq 6000	AmGZ4	PAIRED	METAGENOMIC	2019-06-11	2020-03-09T00:00:00Z	AmGZ4	SRP252002	fastq,sra	gs,ncbi,s3
SRR11267057	300	12256559700	PRJNA599289	SAMN13742519	SRX7873699	insect gut metagenome	Apis mellifera workers	Asia	China	China:Guangzhou	23.07 N 113.15 E	ZHEJIANG UNIVERSITY	ILLUMINA	Illumina NovaSeq 6000	AmGZ3	PAIRED	METAGENOMIC	2019-06-11	2020-03-09T00:00:00Z	AmGZ3	SRP252002	fastq,sra	gs,ncbi,s3
SRR11267058	300	12689176200	PRJNA599289	SAMN13742518	SRX7873698	insect gut metagenome	Apis mellifera workers	Asia	China	China:Guangzhou	23.07 N 113.15 E	ZHEJIANG UNIVERSITY	ILLUMINA	Illumina NovaSeq 6000	AmGZ2	PAIRED	METAGENOMIC	2019-06-11	2020-03-09T00:00:00Z	AmGZ2	SRP252002	fastq,sra	gs,ncbi,s3
SRR11267059	300	13722157800	PRJNA599289	SAMN13742517	SRX7873697	insect gut metagenome	Apis mellifera workers	Asia	China	China:Guangzhou	23.07 N 113.15 E	ZHEJIANG UNIVERSITY	ILLUMINA	Illumina NovaSeq 6000	AmGZ1	PAIRED	METAGENOMIC	2019-06-11	2020-03-09T00:00:00Z	AmGZ1	SRP252002	fastq,sra	gs,ncbi,s3
SRR11267060	300	15577708200	PRJNA599289	SAMN13742516	SRX7873696	insect gut metagenome	Apis mellifera workers	Asia	China	China:Beijing	39.55 N 116.23 E	ZHEJIANG UNIVERSITY	ILLUMINA	Illumina NovaSeq 6000	AmBJ5	PAIRED	METAGENOMIC	2019-06-18	2020-03-09T00:00:00Z	AmBJ5	SRP252002	fastq,sra	gs,ncbi,s3
SRR11267061	300	15747093000	PRJNA599289	SAMN13742515	SRX7873695	insect gut metagenome	Apis mellifera workers	Asia	China	China:Beijing	39.55 N 116.23 E	ZHEJIANG UNIVERSITY	ILLUMINA	Illumina NovaSeq 6000	AmBJ4	PAIRED	METAGENOMIC	2019-06-18	2020-03-09T00:00:00Z	AmBJ4	SRP252002	fastq,sra	gs,ncbi,s3
SRR11267062	300	15918906300	PRJNA599289	SAMN13742514	SRX7873694	insect gut metagenome	Apis mellifera workers	Asia	China	China:Beijing	39.55 N 116.23 E	ZHEJIANG UNIVERSITY	ILLUMINA	Illumina NovaSeq 6000	AmBJ3	PAIRED	METAGENOMIC	2019-06-18	2020-03-09T00:00:00Z	AmBJ3	SRP252002	fastq,sra	gs,ncbi,s3
SRR11267063	300	12632253000	PRJNA599289	SAMN13742513	SRX7873693	insect gut metagenome	Apis mellifera workers	Asia	China	China:Beijing	39.55 N 116.23 E	ZHEJIANG UNIVERSITY	ILLUMINA	Illumina NovaSeq 6000	AmBJ2	PAIRED	METAGENOMIC	2019-06-18	2020-03-09T00:00:00Z	AmBJ2	SRP252002	fastq,sra	gs,ncbi,s3
SRR11267064	300	11816006400	PRJNA599289	SAMN13742512	SRX7873692	insect gut metagenome	Apis mellifera workers	Asia	China	China:Beijing	39.55 N 116.23 E	ZHEJIANG UNIVERSITY	ILLUMINA	Illumina NovaSeq 6000	AmBJ1	PAIRED	METAGENOMIC	2019-06-18	2020-03-09T00:00:00Z	AmBJ1	SRP252002	fastq,sra	gs,ncbi,s3
SRR11267065	300	11720964900	PRJNA599289	SAMN13742494	SRX7873691	insect gut metagenome	Apis cerana workers	Asia	China	China:Beijing	39.55 N 116.23 E	ZHEJIANG UNIVERSITY	ILLUMINA	Illumina NovaSeq 6000	AcBJ3	PAIRED	METAGENOMIC	2019-06-18	2020-03-09T00:00:00Z	AcBJ3	SRP252002	fastq,sra	gs,ncbi,s3
SRR11267066	300	12951307800	PRJNA599289	SAMN13742511	SRX7873690	insect gut metagenome	Apis cerana workers	Asia	China	China:Kunming	25.02 N 102.42 E	ZHEJIANG UNIVERSITY	ILLUMINA	Illumina NovaSeq 6000	AcKM5	PAIRED	METAGENOMIC	2019-06-16	2020-03-09T00:00:00Z	AcKM5	SRP252002	fastq,sra	gs,ncbi,s3
SRR11267067	300	16162907400	PRJNA599289	SAMN13742510	SRX7873689	insect gut metagenome	Apis cerana workers	Asia	China	China:Kunming	25.02 N 102.42 E	ZHEJIANG UNIVERSITY	ILLUMINA	Illumina NovaSeq 6000	AcKM4	PAIRED	METAGENOMIC	2019-06-16	2020-03-09T00:00:00Z	AcKM4	SRP252002	fastq,sra	gs,ncbi,s3
SRR11267068	300	12692423700	PRJNA599289	SAMN13742509	SRX7873688	insect gut metagenome	Apis cerana workers	Asia	China	China:Kunming	25.02 N 102.42 E	ZHEJIANG UNIVERSITY	ILLUMINA	Illumina NovaSeq 6000	AcKM3	PAIRED	METAGENOMIC	2019-06-16	2020-03-09T00:00:00Z	AcKM3	SRP252002	fastq,sra	gs,ncbi,s3
SRR11267069	300	11332121700	PRJNA599289	SAMN13742508	SRX7873687	insect gut metagenome	Apis cerana workers	Asia	China	China:Kunming	25.02 N 102.42 E	ZHEJIANG UNIVERSITY	ILLUMINA	Illumina NovaSeq 6000	AcKM2	PAIRED	METAGENOMIC	2019-06-16	2020-03-09T00:00:00Z	AcKM2	SRP252002	fastq,sra	gs,ncbi,s3
SRR11267070	300	16999859100	PRJNA599289	SAMN13742507	SRX7873686	insect gut metagenome	Apis cerana workers	Asia	China	China:Kunming	25.02 N 102.42 E	ZHEJIANG UNIVERSITY	ILLUMINA	Illumina NovaSeq 6000	AcKM1	PAIRED	METAGENOMIC	2019-06-16	2020-03-09T00:00:00Z	AcKM1	SRP252002	fastq,sra	gs,ncbi,s3
SRR11267071	300	13385609700	PRJNA599289	SAMN13742506	SRX7873685	insect gut metagenome	Apis cerana workers	Asia	China	China:Hangzhou	30.15 N 120.10 E	ZHEJIANG UNIVERSITY	ILLUMINA	Illumina NovaSeq 6000	AcHZ5	PAIRED	METAGENOMIC	2019-06-20	2020-03-09T00:00:00Z	AcHZ5	SRP252002	fastq,sra	gs,ncbi,s3
SRR11267072	300	12393802200	PRJNA599289	SAMN13742505	SRX7873684	insect gut metagenome	Apis cerana workers	Asia	China	China:Hangzhou	30.15 N 120.10 E	ZHEJIANG UNIVERSITY	ILLUMINA	Illumina NovaSeq 6000	AcHZ4	PAIRED	METAGENOMIC	2019-06-20	2020-03-09T00:00:00Z	AcHZ4	SRP252002	fastq,sra	gs,ncbi,s3
SRR11267073	300	11372062500	PRJNA599289	SAMN13742504	SRX7873683	insect gut metagenome	Apis cerana workers	Asia	China	China:Hangzhou	30.15 N 120.10 E	ZHEJIANG UNIVERSITY	ILLUMINA	Illumina NovaSeq 6000	AcHZ3	PAIRED	METAGENOMIC	2019-06-20	2020-03-09T00:00:00Z	AcHZ3	SRP252002	fastq,sra	gs,ncbi,s3
SRR11267074	300	14936717700	PRJNA599289	SAMN13742503	SRX7873682	insect gut metagenome	Apis cerana workers	Asia	China	China:Hangzhou	30.15 N 120.10 E	ZHEJIANG UNIVERSITY	ILLUMINA	Illumina NovaSeq 6000	AcHZ2	PAIRED	METAGENOMIC	2019-06-20	2020-03-09T00:00:00Z	AcHZ2	SRP252002	fastq,sra	gs,ncbi,s3
SRR11267075	300	15355864800	PRJNA599289	SAMN13742502	SRX7873681	insect gut metagenome	Apis cerana workers	Asia	China	China:Hangzhou	30.15 N 120.10 E	ZHEJIANG UNIVERSITY	ILLUMINA	Illumina NovaSeq 6000	AcHZ1	PAIRED	METAGENOMIC	2019-06-20	2020-03-09T00:00:00Z	AcHZ1	SRP252002	fastq,sra	gs,ncbi,s3
SRR11267076	300	13148885400	PRJNA599289	SAMN13742493	SRX7873680	insect gut metagenome	Apis cerana worker	Asia	China	China:Beijing	39.55 N 116.23 E	ZHEJIANG UNIVERSITY	ILLUMINA	Illumina NovaSeq 6000	AcBJ2	PAIRED	METAGENOMIC	2019-06-18	2020-03-09T00:00:00Z	AcBJ2	SRP252002	fastq,sra	gs,ncbi,s3
SRR11267077	300	10256741400	PRJNA599289	SAMN13742492	SRX7873679	insect gut metagenome	Apis cerana workers	Asia	China	China:Beijing	39.55 N 116.23 E	ZHEJIANG UNIVERSITY	ILLUMINA	Illumina NovaSeq 6000	AcBJ1	PAIRED	METAGENOMIC	2019-06-18	2020-03-09T00:00:00Z	AcBJ1	SRP252002	fastq,sra	gs,ncbi,s3
SRR11267078	300	12093163200	PRJNA599289	SAMN13742501	SRX7873678	insect gut metagenome	Apis cerana workers	Asia	China	China:Guangzhou	23.07 N 113.15 E	ZHEJIANG UNIVERSITY	ILLUMINA	Illumina NovaSeq 6000	AcGZ5	PAIRED	METAGENOMIC	2019-06-11	2020-03-09T00:00:00Z	AcGZ5	SRP252002	fastq,sra	gs,ncbi,s3
SRR11267079	300	12604513200	PRJNA599289	SAMN13742500	SRX7873677	insect gut metagenome	Apis cerana workers	Asia	China	China:Guangzhou	23.07 N 113.15 E	ZHEJIANG UNIVERSITY	ILLUMINA	Illumina NovaSeq 6000	AcGZ4	PAIRED	METAGENOMIC	2019-06-11	2020-03-09T00:00:00Z	AcGZ4	SRP252002	fastq,sra	gs,ncbi,s3
SRR11267080	300	12867057000	PRJNA599289	SAMN13742499	SRX7873676	insect gut metagenome	Apis cerana workers	Asia	China	China:Guangzhou	23.07 N 113.15 E	ZHEJIANG UNIVERSITY	ILLUMINA	Illumina NovaSeq 6000	AcGZ3	PAIRED	METAGENOMIC	2019-06-11	2020-03-09T00:00:00Z	AcGZ3	SRP252002	fastq,sra	gs,ncbi,s3
SRR11267081	300	10322305500	PRJNA599289	SAMN13742498	SRX7873675	insect gut metagenome	Apis cerana workers	Asia	China	China:Guangzhou	23.07 N 113.15 E	ZHEJIANG UNIVERSITY	ILLUMINA	Illumina NovaSeq 6000	AcGZ2	PAIRED	METAGENOMIC	2019-06-11	2020-03-09T00:00:00Z	AcGZ2	SRP252002	fastq,sra	gs,ncbi,s3
SRR12097444	201	8784186078	PRJNA642095	SAMN15376418	SRX8622887	Apis mellifera	Apis mellifera ligustica	missing	missing	missing	missing	USDA ARS	ILLUMINA	Illumina MiSeq	D	PAIRED	METAGENOMIC	missing	2021-07-06T00:00:00Z	D	SRP268916	fastq,sra	gs,ncbi,s3
SRR12097445	201	8079077732	PRJNA642095	SAMN15376417	SRX8622886	Apis mellifera	Apis mellifera ligustica	missing	missing	missing	missing	USDA ARS	ILLUMINA	Illumina MiSeq	C	PAIRED	METAGENOMIC	missing	2021-07-06T00:00:00Z	C	SRP268916	fastq,sra	gs,ncbi,s3
SRR12097446	201	8498445770	PRJNA642095	SAMN15376416	SRX8622885	Apis mellifera	Apis mellifera ligustica	missing	missing	missing	missing	USDA ARS	ILLUMINA	Illumina MiSeq	B	PAIRED	METAGENOMIC	missing	2021-07-06T00:00:00Z	B	SRP268916	fastq,sra	gs,ncbi,s3
SRR12097447	201	9319262506	PRJNA642095	SAMN15376415	SRX8622884	Apis mellifera	Apis mellifera ligustica	missing	missing	missing	missing	USDA ARS	ILLUMINA	Illumina MiSeq	A	PAIRED	METAGENOMIC	missing	2021-07-06T00:00:00Z	A	SRP268916	fastq,sra	gs,ncbi,s3
SRR12180936	300	13770874500	PRJNA645015	SAMN15488374	SRX8695608	insect gut metagenome	Apis mellifera	Asia	China	China: Jilin	43.31 N 126.48 E	CHINA AGRICULTURAL UNIVERSITY	ILLUMINA	HiSeq X Ten	OYBC3	PAIRED	METAGENOMIC	2018	2020-10-19T00:00:00Z	OYBC3	SRP271039	fastq,sra	gs,ncbi,s3
SRR12180938	300	16494570600	PRJNA645015	SAMN15488372	SRX8695606	insect gut metagenome	Apis mellifera	Asia	China	China: Jilin	43.31 N 126.48 E	CHINA AGRICULTURAL UNIVERSITY	ILLUMINA	HiSeq X Ten	OYBC1	PAIRED	METAGENOMIC	2018	2020-10-19T00:00:00Z	OYBC1	SRP271039	fastq,sra	gs,ncbi,s3
SRR12180939	300	13713170700	PRJNA645015	SAMN15488371	SRX8695605	insect gut metagenome	Apis mellifera	Asia	China	China: Jilin	43.31 N 126.48 E	CHINA AGRICULTURAL UNIVERSITY	ILLUMINA	HiSeq X Ten	OYAC6	PAIRED	METAGENOMIC	2018	2020-10-19T00:00:00Z	OYAC6	SRP271039	fastq,sra	gs,ncbi,s3
SRR12180941	300	13573269000	PRJNA645015	SAMN15488369	SRX8695603	insect gut metagenome	Apis mellifera	Asia	China	China: Jilin	43.31 N 126.48 E	CHINA AGRICULTURAL UNIVERSITY	ILLUMINA	HiSeq X Ten	OYAC4	PAIRED	METAGENOMIC	2018	2020-10-19T00:00:00Z	OYAC4	SRP271039	fastq,sra	gs,ncbi,s3
SRR12180943	300	11134555800	PRJNA645015	SAMN15488367	SRX8695601	insect gut metagenome	Apis mellifera	Asia	China	China: Jilin	43.31 N 126.48 E	CHINA AGRICULTURAL UNIVERSITY	ILLUMINA	HiSeq X Ten	OYAC2	PAIRED	METAGENOMIC	2018	2020-10-19T00:00:00Z	OYAC2	SRP271039	fastq,sra	gs,ncbi,s3
SRR12180945	300	8289056400	PRJNA645015	SAMN15488285	SRX8695599	insect gut metagenome	Apis mellifera	Asia	China	China: Jilin	43.31 N 126.48 E	CHINA AGRICULTURAL UNIVERSITY	ILLUMINA	HiSeq X Ten	OHOH10	PAIRED	METAGENOMIC	2018	2020-10-19T00:00:00Z	OHOH10	SRP271039	fastq,sra	gs,ncbi,s3
SRR12180947	300	13701828300	PRJNA645015	SAMN15488364	SRX8695597	insect gut metagenome	Apis mellifera	Asia	China	China: Jilin	43.31 N 126.48 E	CHINA AGRICULTURAL UNIVERSITY	ILLUMINA	HiSeq X Ten	OACC5	PAIRED	METAGENOMIC	2018	2020-10-19T00:00:00Z	OACC5	SRP271039	fastq,sra	gs,ncbi,s3
SRR12180949	300	14916066000	PRJNA645015	SAMN15488362	SRX8695595	insect gut metagenome	Apis mellifera	Asia	China	China: Jilin	43.31 N 126.48 E	CHINA AGRICULTURAL UNIVERSITY	ILLUMINA	HiSeq X Ten	OACC3	PAIRED	METAGENOMIC	2018	2020-10-19T00:00:00Z	OACC3	SRP271039	fastq,sra	gs,ncbi,s3
SRR12180950	300	14000775000	PRJNA645015	SAMN15488361	SRX8695594	insect gut metagenome	Apis mellifera	Asia	China	China: Jilin	43.31 N 126.48 E	CHINA AGRICULTURAL UNIVERSITY	ILLUMINA	HiSeq X Ten	OACC2	PAIRED	METAGENOMIC	2018	2020-10-19T00:00:00Z	OACC2	SRP271039	fastq,sra	gs,ncbi,s3
SRR12180952	300	10914775800	PRJNA645015	SAMN15488359	SRX8695592	insect gut metagenome	Apis mellifera	Asia	China	China: Jilin	43.31 N 126.48 E	CHINA AGRICULTURAL UNIVERSITY	ILLUMINA	HiSeq X Ten	OABC5	PAIRED	METAGENOMIC	2018	2020-10-19T00:00:00Z	OABC5	SRP271039	fastq,sra	gs,ncbi,s3
SRR12180954	300	17199429300	PRJNA645015	SAMN15488357	SRX8695590	insect gut metagenome	Apis mellifera	Asia	China	China: Jilin	43.31 N 126.48 E	CHINA AGRICULTURAL UNIVERSITY	ILLUMINA	HiSeq X Ten	OABC3	PAIRED	METAGENOMIC	2018	2020-10-19T00:00:00Z	OABC3	SRP271039	fastq,sra	gs,ncbi,s3
SRR12180956	300	8758100400	PRJNA645015	SAMN15488284	SRX8695588	insect gut metagenome	Apis mellifera	Asia	China	China: Jilin	43.31 N 126.48 E	CHINA AGRICULTURAL UNIVERSITY	ILLUMINA	HiSeq X Ten	OHOH9	PAIRED	METAGENOMIC	2018	2020-10-19T00:00:00Z	OHOH9	SRP271039	fastq,sra	gs,ncbi,s3
SRR12180958	300	17477961900	PRJNA645015	SAMN15488354	SRX8695586	insect gut metagenome	Apis mellifera	Asia	China	China: Jilin	43.31 N 126.48 E	CHINA AGRICULTURAL UNIVERSITY	ILLUMINA	HiSeq X Ten	OAAC4	PAIRED	METAGENOMIC	2018	2020-10-19T00:00:00Z	OAAC4	SRP271039	fastq,sra	gs,ncbi,s3
SRR12180960	300	13854988200	PRJNA645015	SAMN15488352	SRX8695584	insect gut metagenome	Apis mellifera	Asia	China	China: Jilin	43.31 N 126.48 E	CHINA AGRICULTURAL UNIVERSITY	ILLUMINA	HiSeq X Ten	OAAC2	PAIRED	METAGENOMIC	2018	2020-10-19T00:00:00Z	OAAC2	SRP271039	fastq,sra	gs,ncbi,s3
SRR12180962	300	11486748000	PRJNA645015	SAMN15488350	SRX8695582	insect gut metagenome	Apis mellifera	Asia	China	China: Jilin	43.31 N 126.48 E	CHINA AGRICULTURAL UNIVERSITY	ILLUMINA	HiSeq X Ten	OACY6	PAIRED	METAGENOMIC	2018	2020-10-19T00:00:00Z	OACY6	SRP271039	fastq,sra	gs,ncbi,s3
SRR12180965	300	13025935500	PRJNA645015	SAMN15488347	SRX8695579	insect gut metagenome	Apis mellifera	Asia	China	China: Jilin	43.31 N 126.48 E	CHINA AGRICULTURAL UNIVERSITY	ILLUMINA	HiSeq X Ten	OACY3	PAIRED	METAGENOMIC	2018	2020-10-19T00:00:00Z	OACY3	SRP271039	fastq,sra	gs,ncbi,s3
SRR12180967	300	10946808600	PRJNA645015	SAMN15488283	SRX8695577	insect gut metagenome	Apis mellifera	Asia	China	China: Jilin	43.31 N 126.48 E	CHINA AGRICULTURAL UNIVERSITY	ILLUMINA	HiSeq X Ten	OHOH8	PAIRED	METAGENOMIC	2018	2020-10-19T00:00:00Z	OHOH8	SRP271039	fastq,sra	gs,ncbi,s3
SRR12180970	300	12385209600	PRJNA645015	SAMN15488343	SRX8695574	insect gut metagenome	Apis mellifera	Asia	China	China: Jilin	43.31 N 126.48 E	CHINA AGRICULTURAL UNIVERSITY	ILLUMINA	HiSeq X Ten	OABY5	PAIRED	METAGENOMIC	2018	2020-10-19T00:00:00Z	OABY5	SRP271039	fastq,sra	gs,ncbi,s3
SRR12180972	300	11882117700	PRJNA645015	SAMN15488341	SRX8695572	insect gut metagenome	Apis mellifera	Asia	China	China: Jilin	43.31 N 126.48 E	CHINA AGRICULTURAL UNIVERSITY	ILLUMINA	HiSeq X Ten	OABY3	PAIRED	METAGENOMIC	2018	2020-10-19T00:00:00Z	OABY3	SRP271039	fastq,sra	gs,ncbi,s3
SRR12180974	300	9903099900	PRJNA645015	SAMN15488339	SRX8695570	insect gut metagenome	Apis mellifera	Asia	China	China: Jilin	43.31 N 126.48 E	CHINA AGRICULTURAL UNIVERSITY	ILLUMINA	HiSeq X Ten	OABY1	PAIRED	METAGENOMIC	2018	2020-10-19T00:00:00Z	OABY1	SRP271039	fastq,sra	gs,ncbi,s3
SRR12180975	300	9629221500	PRJNA645015	SAMN15488338	SRX8695569	insect gut metagenome	Apis mellifera	Asia	China	China: Jilin	43.31 N 126.48 E	CHINA AGRICULTURAL UNIVERSITY	ILLUMINA	HiSeq X Ten	OAAY6	PAIRED	METAGENOMIC	2018	2020-10-19T00:00:00Z	OAAY6	SRP271039	fastq,sra	gs,ncbi,s3
SRR12180977	300	11011627800	PRJNA645015	SAMN15488336	SRX8695567	insect gut metagenome	Apis mellifera	Asia	China	China: Jilin	43.31 N 126.48 E	CHINA AGRICULTURAL UNIVERSITY	ILLUMINA	HiSeq X Ten	OAAY4	PAIRED	METAGENOMIC	2018	2020-10-19T00:00:00Z	OAAY4	SRP271039	fastq,sra	gs,ncbi,s3
SRR12180979	300	11525170200	PRJNA645015	SAMN15488335	SRX8695565	insect gut metagenome	Apis mellifera	Asia	China	China: Jilin	43.31 N 126.48 E	CHINA AGRICULTURAL UNIVERSITY	ILLUMINA	HiSeq X Ten	OAAY3	PAIRED	METAGENOMIC	2018	2020-10-19T00:00:00Z	OAAY3	SRP271039	fastq,sra	gs,ncbi,s3
SRR12180981	300	11151490800	PRJNA645015	SAMN15488333	SRX8695563	insect gut metagenome	Apis mellifera	Asia	China	China: Jilin	43.31 N 126.48 E	CHINA AGRICULTURAL UNIVERSITY	ILLUMINA	HiSeq X Ten	OAAY1	PAIRED	METAGENOMIC	2018	2020-10-19T00:00:00Z	OAAY1	SRP271039	fastq,sra	gs,ncbi,s3
SRR12180983	300	9863190300	PRJNA645015	SAMN15488331	SRX8695561	insect gut metagenome	Apis mellifera	Asia	China	China: Jilin	43.31 N 126.48 E	CHINA AGRICULTURAL UNIVERSITY	ILLUMINA	HiSeq X Ten	SKKC4	PAIRED	METAGENOMIC	2018	2020-10-19T00:00:00Z	SKKC4	SRP271039	fastq,sra	gs,ncbi,s3
SRR12180985	300	9774693900	PRJNA645015	SAMN15488329	SRX8695559	insect gut metagenome	Apis mellifera	Asia	China	China: Jilin	43.31 N 126.48 E	CHINA AGRICULTURAL UNIVERSITY	ILLUMINA	HiSeq X Ten	SKKC2	PAIRED	METAGENOMIC	2018	2020-10-19T00:00:00Z	SKKC2	SRP271039	fastq,sra	gs,ncbi,s3
SRR12180988	300	11021293800	PRJNA645015	SAMN15488326	SRX8695556	insect gut metagenome	Apis mellifera	Asia	China	China: Jilin	43.31 N 126.48 E	CHINA AGRICULTURAL UNIVERSITY	ILLUMINA	HiSeq X Ten	SKSC4	PAIRED	METAGENOMIC	2018	2020-10-19T00:00:00Z	SKSC4	SRP271039	fastq,sra	gs,ncbi,s3
SRR12180991	300	10750779300	PRJNA645015	SAMN15488324	SRX8695553	insect gut metagenome	Apis mellifera	Asia	China	China: Jilin	43.31 N 126.48 E	CHINA AGRICULTURAL UNIVERSITY	ILLUMINA	HiSeq X Ten	SKSC2	PAIRED	METAGENOMIC	2018	2020-10-19T00:00:00Z	SKSC2	SRP271039	fastq,sra	gs,ncbi,s3
SRR12180993	300	12926381400	PRJNA645015	SAMN15488322	SRX8695551	insect gut metagenome	Apis mellifera	Asia	China	China: Jilin	43.31 N 126.48 E	CHINA AGRICULTURAL UNIVERSITY	ILLUMINA	HiSeq X Ten	YFZC5	PAIRED	METAGENOMIC	2018	2020-10-19T00:00:00Z	YFZC5	SRP271039	fastq,sra	gs,ncbi,s3
SRR12180995	300	10430015100	PRJNA645015	SAMN15488320	SRX8695549	insect gut metagenome	Apis mellifera	Asia	China	China: Jilin	43.31 N 126.48 E	CHINA AGRICULTURAL UNIVERSITY	ILLUMINA	HiSeq X Ten	YFZC3	PAIRED	METAGENOMIC	2018	2020-10-19T00:00:00Z	YFZC3	SRP271039	fastq,sra	gs,ncbi,s3
SRR12180997	300	11591105400	PRJNA645015	SAMN15488318	SRX8695547	insect gut metagenome	Apis mellifera	Asia	China	China: Jilin	43.31 N 126.48 E	CHINA AGRICULTURAL UNIVERSITY	ILLUMINA	HiSeq X Ten	YFZC1	PAIRED	METAGENOMIC	2018	2020-10-19T00:00:00Z	YFZC1	SRP271039	fastq,sra	gs,ncbi,s3
SRR12180999	300	10974789000	PRJNA645015	SAMN15488316	SRX8695545	insect gut metagenome	Apis mellifera	Asia	China	China: Jilin	43.31 N 126.48 E	CHINA AGRICULTURAL UNIVERSITY	ILLUMINA	HiSeq X Ten	YFYC4	PAIRED	METAGENOMIC	2018	2020-10-19T00:00:00Z	YFYC4	SRP271039	fastq,sra	gs,ncbi,s3
SRR12181001	300	10552462200	PRJNA645015	SAMN15488315	SRX8695543	insect gut metagenome	Apis mellifera	Asia	China	China: Jilin	43.31 N 126.48 E	CHINA AGRICULTURAL UNIVERSITY	ILLUMINA	HiSeq X Ten	YFYC3	PAIRED	METAGENOMIC	2018	2020-10-19T00:00:00Z	YFYC3	SRP271039	fastq,sra	gs,ncbi,s3
SRR12181003	300	13648110300	PRJNA645015	SAMN15488313	SRX8695541	insect gut metagenome	Apis mellifera	Asia	China	China: Jilin	43.31 N 126.48 E	CHINA AGRICULTURAL UNIVERSITY	ILLUMINA	HiSeq X Ten	YFYC1	PAIRED	METAGENOMIC	2018	2020-10-19T00:00:00Z	YFYC1	SRP271039	fastq,sra	gs,ncbi,s3
SRR12181005	300	9209575500	PRJNA645015	SAMN15488311	SRX8695539	insect gut metagenome	Apis mellifera	Asia	China	China: Jilin	43.31 N 126.48 E	CHINA AGRICULTURAL UNIVERSITY	ILLUMINA	HiSeq X Ten	AFAF7	PAIRED	METAGENOMIC	2018	2020-10-19T00:00:00Z	AFAF7	SRP271039	fastq,sra	gs,ncbi,s3
SRR12181007	300	12471108000	PRJNA645015	SAMN15488309	SRX8695537	insect gut metagenome	Apis mellifera	Asia	China	China: Jilin	43.31 N 126.48 E	CHINA AGRICULTURAL UNIVERSITY	ILLUMINA	HiSeq X Ten	AFAF5	PAIRED	METAGENOMIC	2018	2020-10-19T00:00:00Z	AFAF5	SRP271039	fastq,sra	gs,ncbi,s3
SRR12181010	300	9410196600	PRJNA645015	SAMN15488306	SRX8695534	insect gut metagenome	Apis mellifera	Asia	China	China: Jilin	43.31 N 126.48 E	CHINA AGRICULTURAL UNIVERSITY	ILLUMINA	HiSeq X Ten	AFAF2	PAIRED	METAGENOMIC	2018	2020-10-19T00:00:00Z	AFAF2	SRP271039	fastq,sra	gs,ncbi,s3
SRR12181011	300	7513442700	PRJNA645015	SAMN15488279	SRX8695533	insect gut metagenome	Apis mellifera	Asia	China	China: Jilin	43.31 N 126.48 E	CHINA AGRICULTURAL UNIVERSITY	ILLUMINA	HiSeq X Ten	OHOH4	PAIRED	METAGENOMIC	2018	2020-10-19T00:00:00Z	OHOH4	SRP271039	fastq,sra	gs,ncbi,s3
SRR12181013	300	8914949100	PRJNA645015	SAMN15488304	SRX8695531	insect gut metagenome	Apis mellifera	Asia	China	China: Jilin	43.31 N 126.48 E	CHINA AGRICULTURAL UNIVERSITY	ILLUMINA	HiSeq X Ten	OHOH29	PAIRED	METAGENOMIC	2018	2020-10-19T00:00:00Z	OHOH29	SRP271039	fastq,sra	gs,ncbi,s3
SRR12181015	300	12028462500	PRJNA645015	SAMN15488302	SRX8695529	insect gut metagenome	Apis mellifera	Asia	China	China: Jilin	43.31 N 126.48 E	CHINA AGRICULTURAL UNIVERSITY	ILLUMINA	HiSeq X Ten	OHOH27	PAIRED	METAGENOMIC	2018	2020-10-19T00:00:00Z	OHOH27	SRP271039	fastq,sra	gs,ncbi,s3
SRR12181017	300	12584679900	PRJNA645015	SAMN15488300	SRX8695527	insect gut metagenome	Apis mellifera	Asia	China	China: Jilin	43.31 N 126.48 E	CHINA AGRICULTURAL UNIVERSITY	ILLUMINA	HiSeq X Ten	OHOH25	PAIRED	METAGENOMIC	2018	2020-10-19T00:00:00Z	OHOH25	SRP271039	fastq,sra	gs,ncbi,s3
SRR12181021	300	8445981900	PRJNA645015	SAMN15488296	SRX8695523	insect gut metagenome	Apis mellifera	Asia	China	China: Jilin	43.31 N 126.48 E	CHINA AGRICULTURAL UNIVERSITY	ILLUMINA	HiSeq X Ten	OHOH21	PAIRED	METAGENOMIC	2018	2020-10-19T00:00:00Z	OHOH21	SRP271039	fastq,sra	gs,ncbi,s3
SRR12181023	300	8806361100	PRJNA645015	SAMN15488295	SRX8695521	insect gut metagenome	Apis mellifera	Asia	China	China: Jilin	43.31 N 126.48 E	CHINA AGRICULTURAL UNIVERSITY	ILLUMINA	HiSeq X Ten	OHOH20	PAIRED	METAGENOMIC	2018	2020-10-19T00:00:00Z	OHOH20	SRP271039	fastq,sra	gs,ncbi,s3
SRR12181025	300	17554037700	PRJNA645015	SAMN15488293	SRX8695519	insect gut metagenome	Apis mellifera	Asia	China	China: Jilin	43.31 N 126.48 E	CHINA AGRICULTURAL UNIVERSITY	ILLUMINA	HiSeq X Ten	OHOH18	PAIRED	METAGENOMIC	2018	2020-10-19T00:00:00Z	OHOH18	SRP271039	fastq,sra	gs,ncbi,s3
SRR12181027	300	9975678900	PRJNA645015	SAMN15488291	SRX8695517	insect gut metagenome	Apis mellifera	Asia	China	China: Jilin	43.31 N 126.48 E	CHINA AGRICULTURAL UNIVERSITY	ILLUMINA	HiSeq X Ten	OHOH16	PAIRED	METAGENOMIC	2018	2020-10-19T00:00:00Z	OHOH16	SRP271039	fastq,sra	gs,ncbi,s3
SRR12181029	300	9073113900	PRJNA645015	SAMN15488289	SRX8695515	insect gut metagenome	Apis mellifera	Asia	China	China: Jilin	43.31 N 126.48 E	CHINA AGRICULTURAL UNIVERSITY	ILLUMINA	HiSeq X Ten	OHOH14	PAIRED	METAGENOMIC	2018	2020-10-19T00:00:00Z	OHOH14	SRP271039	fastq,sra	gs,ncbi,s3
SRR12181031	300	12487422300	PRJNA645015	SAMN15488399	SRX8695513	insect gut metagenome	Apis mellifera	Asia	China	China: Jilin	43.31 N 126.48 E	CHINA AGRICULTURAL UNIVERSITY	ILLUMINA	HiSeq X Ten	OYCY5	PAIRED	METAGENOMIC	2018	2020-10-19T00:00:00Z	OYCY5	SRP271039	fastq,sra	gs,ncbi,s3
SRR12181033	300	11936193300	PRJNA645015	SAMN15488397	SRX8695511	insect gut metagenome	Apis mellifera	Asia	China	China: Jilin	43.31 N 126.48 E	CHINA AGRICULTURAL UNIVERSITY	ILLUMINA	HiSeq X Ten	OYCY3	PAIRED	METAGENOMIC	2018	2020-10-19T00:00:00Z	OYCY3	SRP271039	fastq,sra	gs,ncbi,s3
SRR12181037	300	10445471700	PRJNA645015	SAMN15488394	SRX8695507	insect gut metagenome	Apis mellifera	Asia	China	China: Jilin	43.31 N 126.48 E	CHINA AGRICULTURAL UNIVERSITY	ILLUMINA	HiSeq X Ten	OYBY6	PAIRED	METAGENOMIC	2018	2020-10-19T00:00:00Z	OYBY6	SRP271039	fastq,sra	gs,ncbi,s3
SRR12181039	300	12194406300	PRJNA645015	SAMN15488392	SRX8695505	insect gut metagenome	Apis mellifera	Asia	China	China: Jilin	43.31 N 126.48 E	CHINA AGRICULTURAL UNIVERSITY	ILLUMINA	HiSeq X Ten	OYBY4	PAIRED	METAGENOMIC	2018	2020-10-19T00:00:00Z	OYBY4	SRP271039	fastq,sra	gs,ncbi,s3
SRR12181041	300	11458263600	PRJNA645015	SAMN15488390	SRX8695503	insect gut metagenome	Apis mellifera	Asia	China	China: Jilin	43.31 N 126.48 E	CHINA AGRICULTURAL UNIVERSITY	ILLUMINA	HiSeq X Ten	OYBY2	PAIRED	METAGENOMIC	2018	2020-10-19T00:00:00Z	OYBY2	SRP271039	fastq,sra	gs,ncbi,s3
SRR12181043	300	8853792000	PRJNA645015	SAMN15488388	SRX8695501	insect gut metagenome	Apis mellifera	Asia	China	China: Jilin	43.31 N 126.48 E	CHINA AGRICULTURAL UNIVERSITY	ILLUMINA	HiSeq X Ten	OYAY5	PAIRED	METAGENOMIC	2018	2020-10-19T00:00:00Z	OYAY5	SRP271039	fastq,sra	gs,ncbi,s3
SRR12181045	300	12196018500	PRJNA645015	SAMN15488386	SRX8695499	insect gut metagenome	Apis mellifera	Asia	China	China: Jilin	43.31 N 126.48 E	CHINA AGRICULTURAL UNIVERSITY	ILLUMINA	HiSeq X Ten	OYAY3	PAIRED	METAGENOMIC	2018	2020-10-19T00:00:00Z	OYAY3	SRP271039	fastq,sra	gs,ncbi,s3
SRR12181047	300	10085655600	PRJNA645015	SAMN15488385	SRX8695497	insect gut metagenome	Apis mellifera	Asia	China	China: Jilin	43.31 N 126.48 E	CHINA AGRICULTURAL UNIVERSITY	ILLUMINA	HiSeq X Ten	OYAY2	PAIRED	METAGENOMIC	2018	2020-10-19T00:00:00Z	OYAY2	SRP271039	fastq,sra	gs,ncbi,s3
SRR12181049	300	15042303300	PRJNA645015	SAMN15488383	SRX8695495	insect gut metagenome	Apis mellifera	Asia	China	China: Jilin	43.31 N 126.48 E	CHINA AGRICULTURAL UNIVERSITY	ILLUMINA	HiSeq X Ten	OYCC6	PAIRED	METAGENOMIC	2018	2020-10-19T00:00:00Z	OYCC6	SRP271039	fastq,sra	gs,ncbi,s3
SRR12181050	300	12403395600	PRJNA645015	SAMN15488382	SRX8695494	insect gut metagenome	Apis mellifera	Asia	China	China: Jilin	43.31 N 126.48 E	CHINA AGRICULTURAL UNIVERSITY	ILLUMINA	HiSeq X Ten	OYCC5	PAIRED	METAGENOMIC	2018	2020-10-19T00:00:00Z	OYCC5	SRP271039	fastq,sra	gs,ncbi,s3
SRR12181052	300	12790039800	PRJNA645015	SAMN15488380	SRX8695492	insect gut metagenome	Apis mellifera	Asia	China	China: Jilin	43.31 N 126.48 E	CHINA AGRICULTURAL UNIVERSITY	ILLUMINA	HiSeq X Ten	OYCC3	PAIRED	METAGENOMIC	2018	2020-10-19T00:00:00Z	OYCC3	SRP271039	fastq,sra	gs,ncbi,s3
SRR12181053	300	14946073800	PRJNA645015	SAMN15488379	SRX8695491	insect gut metagenome	Apis mellifera	Asia	China	China: Jilin	43.31 N 126.48 E	CHINA AGRICULTURAL UNIVERSITY	ILLUMINA	HiSeq X Ten	OYCC2	PAIRED	METAGENOMIC	2018	2020-10-19T00:00:00Z	OYCC2	SRP271039	fastq,sra	gs,ncbi,s3
SRR12181055	300	11696927400	PRJNA645015	SAMN15488377	SRX8695489	insect gut metagenome	Apis mellifera	Asia	China	China: Jilin	43.31 N 126.48 E	CHINA AGRICULTURAL UNIVERSITY	ILLUMINA	HiSeq X Ten	OYBC6	PAIRED	METAGENOMIC	2018	2020-10-19T00:00:00Z	OYBC6	SRP271039	fastq,sra	gs,ncbi,s3
SRR12181057	300	9219492300	PRJNA645015	SAMN15488286	SRX8695487	insect gut metagenome	Apis mellifera	Asia	China	China: Jilin	43.31 N 126.48 E	CHINA AGRICULTURAL UNIVERSITY	ILLUMINA	HiSeq X Ten	OHOH11	PAIRED	METAGENOMIC	2018	2020-10-19T00:00:00Z	OHOH11	SRP271039	fastq,sra	gs,ncbi,s3
SRR12181058	300	9464628900	PRJNA645015	SAMN15488277	SRX8695486	insect gut metagenome	Apis mellifera	Asia	China	China: Jilin	43.31 N 126.48 E	CHINA AGRICULTURAL UNIVERSITY	ILLUMINA	HiSeq X Ten	OHOH2	PAIRED	METAGENOMIC	2018	2020-10-19T00:00:00Z	OHOH2	SRP271039	fastq,sra	gs,ncbi,s3
SRR12180935	300	13384737300	PRJNA645015	SAMN15488375	SRX8695609	insect gut metagenome	Apis mellifera	Asia	China	China: Jilin	43.31 N 126.48 E	CHINA AGRICULTURAL UNIVERSITY	ILLUMINA	HiSeq X Ten	OYBC4	PAIRED	METAGENOMIC	2018	2020-10-19T00:00:00Z	OYBC4	SRP271039	fastq,sra	gs,ncbi,s3
SRR12180937	300	12999750600	PRJNA645015	SAMN15488373	SRX8695607	insect gut metagenome	Apis mellifera	Asia	China	China: Jilin	43.31 N 126.48 E	CHINA AGRICULTURAL UNIVERSITY	ILLUMINA	HiSeq X Ten	OYBC2	PAIRED	METAGENOMIC	2018	2020-10-19T00:00:00Z	OYBC2	SRP271039	fastq,sra	gs,ncbi,s3
SRR12180940	300	11203919700	PRJNA645015	SAMN15488370	SRX8695604	insect gut metagenome	Apis mellifera	Asia	China	China: Jilin	43.31 N 126.48 E	CHINA AGRICULTURAL UNIVERSITY	ILLUMINA	HiSeq X Ten	OYAC5	PAIRED	METAGENOMIC	2018	2020-10-19T00:00:00Z	OYAC5	SRP271039	fastq,sra	gs,ncbi,s3
SRR12180942	300	10729928400	PRJNA645015	SAMN15488368	SRX8695602	insect gut metagenome	Apis mellifera	Asia	China	China: Jilin	43.31 N 126.48 E	CHINA AGRICULTURAL UNIVERSITY	ILLUMINA	HiSeq X Ten	OYAC3	PAIRED	METAGENOMIC	2018	2020-10-19T00:00:00Z	OYAC3	SRP271039	fastq,sra	gs,ncbi,s3
SRR12180944	300	12682829400	PRJNA645015	SAMN15488366	SRX8695600	insect gut metagenome	Apis mellifera	Asia	China	China: Jilin	43.31 N 126.48 E	CHINA AGRICULTURAL UNIVERSITY	ILLUMINA	HiSeq X Ten	OYAC1	PAIRED	METAGENOMIC	2018	2020-10-19T00:00:00Z	OYAC1	SRP271039	fastq,sra	gs,ncbi,s3
SRR12180946	300	15450620700	PRJNA645015	SAMN15488365	SRX8695598	insect gut metagenome	Apis mellifera	Asia	China	China: Jilin	43.31 N 126.48 E	CHINA AGRICULTURAL UNIVERSITY	ILLUMINA	HiSeq X Ten	OACC6	PAIRED	METAGENOMIC	2018	2020-10-19T00:00:00Z	OACC6	SRP271039	fastq,sra	gs,ncbi,s3
SRR12180948	300	14755171200	PRJNA645015	SAMN15488363	SRX8695596	insect gut metagenome	Apis mellifera	Asia	China	China: Jilin	43.31 N 126.48 E	CHINA AGRICULTURAL UNIVERSITY	ILLUMINA	HiSeq X Ten	OACC4	PAIRED	METAGENOMIC	2018	2020-10-19T00:00:00Z	OACC4	SRP271039	fastq,sra	gs,ncbi,s3
SRR12180951	300	9757338300	PRJNA645015	SAMN15488360	SRX8695593	insect gut metagenome	Apis mellifera	Asia	China	China: Jilin	43.31 N 126.48 E	CHINA AGRICULTURAL UNIVERSITY	ILLUMINA	HiSeq X Ten	OACC1	PAIRED	METAGENOMIC	2018	2020-10-19T00:00:00Z	OACC1	SRP271039	fastq,sra	gs,ncbi,s3
SRR12180953	300	14182915500	PRJNA645015	SAMN15488358	SRX8695591	insect gut metagenome	Apis mellifera	Asia	China	China: Jilin	43.31 N 126.48 E	CHINA AGRICULTURAL UNIVERSITY	ILLUMINA	HiSeq X Ten	OABC4	PAIRED	METAGENOMIC	2018	2020-10-19T00:00:00Z	OABC4	SRP271039	fastq,sra	gs,ncbi,s3
SRR12180955	300	14222721600	PRJNA645015	SAMN15488356	SRX8695589	insect gut metagenome	Apis mellifera	Asia	China	China: Jilin	43.31 N 126.48 E	CHINA AGRICULTURAL UNIVERSITY	ILLUMINA	HiSeq X Ten	OABC2	PAIRED	METAGENOMIC	2018	2020-10-19T00:00:00Z	OABC2	SRP271039	fastq,sra	gs,ncbi,s3
SRR12180957	300	11904952800	PRJNA645015	SAMN15488355	SRX8695587	insect gut metagenome	Apis mellifera	Asia	China	China: Jilin	43.31 N 126.48 E	CHINA AGRICULTURAL UNIVERSITY	ILLUMINA	HiSeq X Ten	OABC1	PAIRED	METAGENOMIC	2018	2020-10-19T00:00:00Z	OABC1	SRP271039	fastq,sra	gs,ncbi,s3
SRR12180959	300	13868005500	PRJNA645015	SAMN15488353	SRX8695585	insect gut metagenome	Apis mellifera	Asia	China	China: Jilin	43.31 N 126.48 E	CHINA AGRICULTURAL UNIVERSITY	ILLUMINA	HiSeq X Ten	OAAC3	PAIRED	METAGENOMIC	2018	2020-10-19T00:00:00Z	OAAC3	SRP271039	fastq,sra	gs,ncbi,s3
SRR12180961	300	19086876300	PRJNA645015	SAMN15488351	SRX8695583	insect gut metagenome	Apis mellifera	Asia	China	China: Jilin	43.31 N 126.48 E	CHINA AGRICULTURAL UNIVERSITY	ILLUMINA	HiSeq X Ten	OAAC1	PAIRED	METAGENOMIC	2018	2020-10-19T00:00:00Z	OAAC1	SRP271039	fastq,sra	gs,ncbi,s3
SRR12180963	300	13635333900	PRJNA645015	SAMN15488349	SRX8695581	insect gut metagenome	Apis mellifera	Asia	China	China: Jilin	43.31 N 126.48 E	CHINA AGRICULTURAL UNIVERSITY	ILLUMINA	HiSeq X Ten	OACY5	PAIRED	METAGENOMIC	2018	2020-10-19T00:00:00Z	OACY5	SRP271039	fastq,sra	gs,ncbi,s3
SRR12180964	300	8856571200	PRJNA645015	SAMN15488348	SRX8695580	insect gut metagenome	Apis mellifera	Asia	China	China: Jilin	43.31 N 126.48 E	CHINA AGRICULTURAL UNIVERSITY	ILLUMINA	HiSeq X Ten	OACY4	PAIRED	METAGENOMIC	2018	2020-10-19T00:00:00Z	OACY4	SRP271039	fastq,sra	gs,ncbi,s3
SRR12180966	300	9999433800	PRJNA645015	SAMN15488346	SRX8695578	insect gut metagenome	Apis mellifera	Asia	China	China: Jilin	43.31 N 126.48 E	CHINA AGRICULTURAL UNIVERSITY	ILLUMINA	HiSeq X Ten	OACY2	PAIRED	METAGENOMIC	2018	2020-10-19T00:00:00Z	OACY2	SRP271039	fastq,sra	gs,ncbi,s3
SRR12180968	300	11312101200	PRJNA645015	SAMN15488345	SRX8695576	insect gut metagenome	Apis mellifera	Asia	China	China: Jilin	43.31 N 126.48 E	CHINA AGRICULTURAL UNIVERSITY	ILLUMINA	HiSeq X Ten	OACY1	PAIRED	METAGENOMIC	2018	2020-10-19T00:00:00Z	OACY1	SRP271039	fastq,sra	gs,ncbi,s3
SRR12180969	300	7790983500	PRJNA645015	SAMN15488344	SRX8695575	insect gut metagenome	Apis mellifera	Asia	China	China: Jilin	43.31 N 126.48 E	CHINA AGRICULTURAL UNIVERSITY	ILLUMINA	HiSeq X Ten	OABY6	PAIRED	METAGENOMIC	2018	2020-10-19T00:00:00Z	OABY6	SRP271039	fastq,sra	gs,ncbi,s3
SRR12180971	300	12709413300	PRJNA645015	SAMN15488342	SRX8695573	insect gut metagenome	Apis mellifera	Asia	China	China: Jilin	43.31 N 126.48 E	CHINA AGRICULTURAL UNIVERSITY	ILLUMINA	HiSeq X Ten	OABY4	PAIRED	METAGENOMIC	2018	2020-10-19T00:00:00Z	OABY4	SRP271039	fastq,sra	gs,ncbi,s3
SRR12180973	300	9157062900	PRJNA645015	SAMN15488340	SRX8695571	insect gut metagenome	Apis mellifera	Asia	China	China: Jilin	43.31 N 126.48 E	CHINA AGRICULTURAL UNIVERSITY	ILLUMINA	HiSeq X Ten	OABY2	PAIRED	METAGENOMIC	2018	2020-10-19T00:00:00Z	OABY2	SRP271039	fastq,sra	gs,ncbi,s3
SRR12180976	300	10463921700	PRJNA645015	SAMN15488337	SRX8695568	insect gut metagenome	Apis mellifera	Asia	China	China: Jilin	43.31 N 126.48 E	CHINA AGRICULTURAL UNIVERSITY	ILLUMINA	HiSeq X Ten	OAAY5	PAIRED	METAGENOMIC	2018	2020-10-19T00:00:00Z	OAAY5	SRP271039	fastq,sra	gs,ncbi,s3
SRR12180978	300	10229644800	PRJNA645015	SAMN15488282	SRX8695566	insect gut metagenome	Apis mellifera	Asia	China	China: Jilin	43.31 N 126.48 E	CHINA AGRICULTURAL UNIVERSITY	ILLUMINA	HiSeq X Ten	OHOH7	PAIRED	METAGENOMIC	2018	2020-10-19T00:00:00Z	OHOH7	SRP271039	fastq,sra	gs,ncbi,s3
SRR12180980	300	10529658300	PRJNA645015	SAMN15488334	SRX8695564	insect gut metagenome	Apis mellifera	Asia	China	China: Jilin	43.31 N 126.48 E	CHINA AGRICULTURAL UNIVERSITY	ILLUMINA	HiSeq X Ten	OAAY2	PAIRED	METAGENOMIC	2018	2020-10-19T00:00:00Z	OAAY2	SRP271039	fastq,sra	gs,ncbi,s3
SRR12180982	300	13227430500	PRJNA645015	SAMN15488332	SRX8695562	insect gut metagenome	Apis mellifera	Asia	China	China: Jilin	43.31 N 126.48 E	CHINA AGRICULTURAL UNIVERSITY	ILLUMINA	HiSeq X Ten	SKKC5	PAIRED	METAGENOMIC	2018	2020-10-19T00:00:00Z	SKKC5	SRP271039	fastq,sra	gs,ncbi,s3
SRR12180984	300	12613145700	PRJNA645015	SAMN15488330	SRX8695560	insect gut metagenome	Apis mellifera	Asia	China	China: Jilin	43.31 N 126.48 E	CHINA AGRICULTURAL UNIVERSITY	ILLUMINA	HiSeq X Ten	SKKC3	PAIRED	METAGENOMIC	2018	2020-10-19T00:00:00Z	SKKC3	SRP271039	fastq,sra	gs,ncbi,s3
SRR12180986	300	9886510500	PRJNA645015	SAMN15488328	SRX8695558	insect gut metagenome	Apis mellifera	Asia	China	China: Jilin	43.31 N 126.48 E	CHINA AGRICULTURAL UNIVERSITY	ILLUMINA	HiSeq X Ten	SKKC1	PAIRED	METAGENOMIC	2018	2020-10-19T00:00:00Z	SKKC1	SRP271039	fastq,sra	gs,ncbi,s3
SRR12180987	300	15327388200	PRJNA645015	SAMN15488327	SRX8695557	insect gut metagenome	Apis mellifera	Asia	China	China: Jilin	43.31 N 126.48 E	CHINA AGRICULTURAL UNIVERSITY	ILLUMINA	HiSeq X Ten	SKSC5	PAIRED	METAGENOMIC	2018	2020-10-19T00:00:00Z	SKSC5	SRP271039	fastq,sra	gs,ncbi,s3
SRR12180989	300	11276919900	PRJNA645015	SAMN15488281	SRX8695555	insect gut metagenome	Apis mellifera	Asia	China	China: Jilin	43.31 N 126.48 E	CHINA AGRICULTURAL UNIVERSITY	ILLUMINA	HiSeq X Ten	OHOH6	PAIRED	METAGENOMIC	2018	2020-10-19T00:00:00Z	OHOH6	SRP271039	fastq,sra	gs,ncbi,s3
SRR12180990	300	13813156800	PRJNA645015	SAMN15488325	SRX8695554	insect gut metagenome	Apis mellifera	Asia	China	China: Jilin	43.31 N 126.48 E	CHINA AGRICULTURAL UNIVERSITY	ILLUMINA	HiSeq X Ten	SKSC3	PAIRED	METAGENOMIC	2018	2020-10-19T00:00:00Z	SKSC3	SRP271039	fastq,sra	gs,ncbi,s3
SRR12180992	300	10967484300	PRJNA645015	SAMN15488323	SRX8695552	insect gut metagenome	Apis mellifera	Asia	China	China: Jilin	43.31 N 126.48 E	CHINA AGRICULTURAL UNIVERSITY	ILLUMINA	HiSeq X Ten	SKSC1	PAIRED	METAGENOMIC	2018	2020-10-19T00:00:00Z	SKSC1	SRP271039	fastq,sra	gs,ncbi,s3
SRR12180994	300	9665639700	PRJNA645015	SAMN15488321	SRX8695550	insect gut metagenome	Apis mellifera	Asia	China	China: Jilin	43.31 N 126.48 E	CHINA AGRICULTURAL UNIVERSITY	ILLUMINA	HiSeq X Ten	YFZC4	PAIRED	METAGENOMIC	2018	2020-10-19T00:00:00Z	YFZC4	SRP271039	fastq,sra	gs,ncbi,s3
SRR12180996	300	9387010200	PRJNA645015	SAMN15488319	SRX8695548	insect gut metagenome	Apis mellifera	Asia	China	China: Jilin	43.31 N 126.48 E	CHINA AGRICULTURAL UNIVERSITY	ILLUMINA	HiSeq X Ten	YFZC2	PAIRED	METAGENOMIC	2018	2020-10-19T00:00:00Z	YFZC2	SRP271039	fastq,sra	gs,ncbi,s3
SRR12180998	300	10040888100	PRJNA645015	SAMN15488317	SRX8695546	insect gut metagenome	Apis mellifera	Asia	China	China: Jilin	43.31 N 126.48 E	CHINA AGRICULTURAL UNIVERSITY	ILLUMINA	HiSeq X Ten	YFYC5	PAIRED	METAGENOMIC	2018	2020-10-19T00:00:00Z	YFYC5	SRP271039	fastq,sra	gs,ncbi,s3
SRR12181000	300	9558561000	PRJNA645015	SAMN15488280	SRX8695544	insect gut metagenome	Apis mellifera	Asia	China	China: Jilin	43.31 N 126.48 E	CHINA AGRICULTURAL UNIVERSITY	ILLUMINA	HiSeq X Ten	OHOH5	PAIRED	METAGENOMIC	2018	2020-10-19T00:00:00Z	OHOH5	SRP271039	fastq,sra	gs,ncbi,s3
SRR12181002	300	9352282500	PRJNA645015	SAMN15488314	SRX8695542	insect gut metagenome	Apis mellifera	Asia	China	China: Jilin	43.31 N 126.48 E	CHINA AGRICULTURAL UNIVERSITY	ILLUMINA	HiSeq X Ten	YFYC2	PAIRED	METAGENOMIC	2018	2020-10-19T00:00:00Z	YFYC2	SRP271039	fastq,sra	gs,ncbi,s3
SRR12181004	300	10779266700	PRJNA645015	SAMN15488312	SRX8695540	insect gut metagenome	Apis mellifera	Asia	China	China: Jilin	43.31 N 126.48 E	CHINA AGRICULTURAL UNIVERSITY	ILLUMINA	HiSeq X Ten	AFAF8	PAIRED	METAGENOMIC	2018	2020-10-19T00:00:00Z	AFAF8	SRP271039	fastq,sra	gs,ncbi,s3
SRR12181006	300	18754082700	PRJNA645015	SAMN15488310	SRX8695538	insect gut metagenome	Apis mellifera	Asia	China	China: Jilin	43.31 N 126.48 E	CHINA AGRICULTURAL UNIVERSITY	ILLUMINA	HiSeq X Ten	AFAF6	PAIRED	METAGENOMIC	2018	2020-10-19T00:00:00Z	AFAF6	SRP271039	fastq,sra	gs,ncbi,s3
SRR12181008	300	14430885300	PRJNA645015	SAMN15488308	SRX8695536	insect gut metagenome	Apis mellifera	Asia	China	China: Jilin	43.31 N 126.48 E	CHINA AGRICULTURAL UNIVERSITY	ILLUMINA	HiSeq X Ten	AFAF4	PAIRED	METAGENOMIC	2018	2020-10-19T00:00:00Z	AFAF4	SRP271039	fastq,sra	gs,ncbi,s3
SRR12181009	300	10758510600	PRJNA645015	SAMN15488307	SRX8695535	insect gut metagenome	Apis mellifera	Asia	China	China: Jilin	43.31 N 126.48 E	CHINA AGRICULTURAL UNIVERSITY	ILLUMINA	HiSeq X Ten	AFAF3	PAIRED	METAGENOMIC	2018	2020-10-19T00:00:00Z	AFAF3	SRP271039	fastq,sra	gs,ncbi,s3
SRR12181012	300	13708902300	PRJNA645015	SAMN15488305	SRX8695532	insect gut metagenome	Apis mellifera	Asia	China	China: Jilin	43.31 N 126.48 E	CHINA AGRICULTURAL UNIVERSITY	ILLUMINA	HiSeq X Ten	AFAF1	PAIRED	METAGENOMIC	2018	2020-10-19T00:00:00Z	AFAF1	SRP271039	fastq,sra	gs,ncbi,s3
SRR12181014	300	10692219300	PRJNA645015	SAMN15488303	SRX8695530	insect gut metagenome	Apis mellifera	Asia	China	China: Jilin	43.31 N 126.48 E	CHINA AGRICULTURAL UNIVERSITY	ILLUMINA	HiSeq X Ten	OHOH28	PAIRED	METAGENOMIC	2018	2020-10-19T00:00:00Z	OHOH28	SRP271039	fastq,sra	gs,ncbi,s3
SRR12181016	300	8312859600	PRJNA645015	SAMN15488301	SRX8695528	insect gut metagenome	Apis mellifera	Asia	China	China: Jilin	43.31 N 126.48 E	CHINA AGRICULTURAL UNIVERSITY	ILLUMINA	HiSeq X Ten	OHOH26	PAIRED	METAGENOMIC	2018	2020-10-19T00:00:00Z	OHOH26	SRP271039	fastq,sra	gs,ncbi,s3
SRR12181018	300	13844602800	PRJNA645015	SAMN15488299	SRX8695526	insect gut metagenome	Apis mellifera	Asia	China	China: Jilin	43.31 N 126.48 E	CHINA AGRICULTURAL UNIVERSITY	ILLUMINA	HiSeq X Ten	OHOH24	PAIRED	METAGENOMIC	2018	2020-10-19T00:00:00Z	OHOH24	SRP271039	fastq,sra	gs,ncbi,s3
SRR12181019	300	10145868600	PRJNA645015	SAMN15488298	SRX8695525	insect gut metagenome	Apis mellifera	Asia	China	China: Jilin	43.31 N 126.48 E	CHINA AGRICULTURAL UNIVERSITY	ILLUMINA	HiSeq X Ten	OHOH23	PAIRED	METAGENOMIC	2018	2020-10-19T00:00:00Z	OHOH23	SRP271039	fastq,sra	gs,ncbi,s3
SRR12181020	300	9991789500	PRJNA645015	SAMN15488297	SRX8695524	insect gut metagenome	Apis mellifera	Asia	China	China: Jilin	43.31 N 126.48 E	CHINA AGRICULTURAL UNIVERSITY	ILLUMINA	HiSeq X Ten	OHOH22	PAIRED	METAGENOMIC	2018	2020-10-19T00:00:00Z	OHOH22	SRP271039	fastq,sra	gs,ncbi,s3
SRR12181022	300	11195093100	PRJNA645015	SAMN15488278	SRX8695522	insect gut metagenome	Apis mellifera	Asia	China	China: Jilin	43.31 N 126.48 E	CHINA AGRICULTURAL UNIVERSITY	ILLUMINA	HiSeq X Ten	OHOH3	PAIRED	METAGENOMIC	2018	2020-10-19T00:00:00Z	OHOH3	SRP271039	fastq,sra	gs,ncbi,s3
SRR12181024	300	10104242400	PRJNA645015	SAMN15488294	SRX8695520	insect gut metagenome	Apis mellifera	Asia	China	China: Jilin	43.31 N 126.48 E	CHINA AGRICULTURAL UNIVERSITY	ILLUMINA	HiSeq X Ten	OHOH19	PAIRED	METAGENOMIC	2018	2020-10-19T00:00:00Z	OHOH19	SRP271039	fastq,sra	gs,ncbi,s3
SRR12181026	300	14994174300	PRJNA645015	SAMN15488292	SRX8695518	insect gut metagenome	Apis mellifera	Asia	China	China: Jilin	43.31 N 126.48 E	CHINA AGRICULTURAL UNIVERSITY	ILLUMINA	HiSeq X Ten	OHOH17	PAIRED	METAGENOMIC	2018	2020-10-19T00:00:00Z	OHOH17	SRP271039	fastq,sra	gs,ncbi,s3
SRR12181028	300	10632626100	PRJNA645015	SAMN15488290	SRX8695516	insect gut metagenome	Apis mellifera	Asia	China	China: Jilin	43.31 N 126.48 E	CHINA AGRICULTURAL UNIVERSITY	ILLUMINA	HiSeq X Ten	OHOH15	PAIRED	METAGENOMIC	2018	2020-10-19T00:00:00Z	OHOH15	SRP271039	fastq,sra	gs,ncbi,s3
SRR12181030	300	10054455900	PRJNA645015	SAMN15488400	SRX8695514	insect gut metagenome	Apis mellifera	Asia	China	China: Jilin	43.31 N 126.48 E	CHINA AGRICULTURAL UNIVERSITY	ILLUMINA	HiSeq X Ten	OYCY6	PAIRED	METAGENOMIC	2018	2020-10-19T00:00:00Z	OYCY6	SRP271039	fastq,sra	gs,ncbi,s3
SRR12181032	300	10111587900	PRJNA645015	SAMN15488398	SRX8695512	insect gut metagenome	Apis mellifera	Asia	China	China: Jilin	43.31 N 126.48 E	CHINA AGRICULTURAL UNIVERSITY	ILLUMINA	HiSeq X Ten	OYCY4	PAIRED	METAGENOMIC	2018	2020-10-19T00:00:00Z	OYCY4	SRP271039	fastq,sra	gs,ncbi,s3
SRR12181034	300	9838535400	PRJNA645015	SAMN15488396	SRX8695510	insect gut metagenome	Apis mellifera	Asia	China	China: Jilin	43.31 N 126.48 E	CHINA AGRICULTURAL UNIVERSITY	ILLUMINA	HiSeq X Ten	OYCY2	PAIRED	METAGENOMIC	2018	2020-10-19T00:00:00Z	OYCY2	SRP271039	fastq,sra	gs,ncbi,s3
SRR12181035	300	11811818700	PRJNA645015	SAMN15488288	SRX8695509	insect gut metagenome	Apis mellifera	Asia	China	China: Jilin	43.31 N 126.48 E	CHINA AGRICULTURAL UNIVERSITY	ILLUMINA	HiSeq X Ten	OHOH13	PAIRED	METAGENOMIC	2018	2020-10-19T00:00:00Z	OHOH13	SRP271039	fastq,sra	gs,ncbi,s3
SRR12181036	300	9388884900	PRJNA645015	SAMN15488395	SRX8695508	insect gut metagenome	Apis mellifera	Asia	China	China: Jilin	43.31 N 126.48 E	CHINA AGRICULTURAL UNIVERSITY	ILLUMINA	HiSeq X Ten	OYCY1	PAIRED	METAGENOMIC	2018	2020-10-19T00:00:00Z	OYCY1	SRP271039	fastq,sra	gs,ncbi,s3
SRR12181038	300	9834314700	PRJNA645015	SAMN15488393	SRX8695506	insect gut metagenome	Apis mellifera	Asia	China	China: Jilin	43.31 N 126.48 E	CHINA AGRICULTURAL UNIVERSITY	ILLUMINA	HiSeq X Ten	OYBY5	PAIRED	METAGENOMIC	2018	2020-10-19T00:00:00Z	OYBY5	SRP271039	fastq,sra	gs,ncbi,s3
SRR12181040	300	11200970100	PRJNA645015	SAMN15488391	SRX8695504	insect gut metagenome	Apis mellifera	Asia	China	China: Jilin	43.31 N 126.48 E	CHINA AGRICULTURAL UNIVERSITY	ILLUMINA	HiSeq X Ten	OYBY3	PAIRED	METAGENOMIC	2018	2020-10-19T00:00:00Z	OYBY3	SRP271039	fastq,sra	gs,ncbi,s3
SRR12181042	300	11074440300	PRJNA645015	SAMN15488389	SRX8695502	insect gut metagenome	Apis mellifera	Asia	China	China: Jilin	43.31 N 126.48 E	CHINA AGRICULTURAL UNIVERSITY	ILLUMINA	HiSeq X Ten	OYBY1	PAIRED	METAGENOMIC	2018	2020-10-19T00:00:00Z	OYBY1	SRP271039	fastq,sra	gs,ncbi,s3
SRR12181044	300	7673165700	PRJNA645015	SAMN15488387	SRX8695500	insect gut metagenome	Apis mellifera	Asia	China	China: Jilin	43.31 N 126.48 E	CHINA AGRICULTURAL UNIVERSITY	ILLUMINA	HiSeq X Ten	OYAY4	PAIRED	METAGENOMIC	2018	2020-10-19T00:00:00Z	OYAY4	SRP271039	fastq,sra	gs,ncbi,s3
SRR12181046	300	10345859100	PRJNA645015	SAMN15488287	SRX8695498	insect gut metagenome	Apis mellifera	Asia	China	China: Jilin	43.31 N 126.48 E	CHINA AGRICULTURAL UNIVERSITY	ILLUMINA	HiSeq X Ten	OHOH12	PAIRED	METAGENOMIC	2018	2020-10-19T00:00:00Z	OHOH12	SRP271039	fastq,sra	gs,ncbi,s3
SRR12181048	300	9023864100	PRJNA645015	SAMN15488384	SRX8695496	insect gut metagenome	Apis mellifera	Asia	China	China: Jilin	43.31 N 126.48 E	CHINA AGRICULTURAL UNIVERSITY	ILLUMINA	HiSeq X Ten	OYAY1	PAIRED	METAGENOMIC	2018	2020-10-19T00:00:00Z	OYAY1	SRP271039	fastq,sra	gs,ncbi,s3
SRR12181051	300	11506157100	PRJNA645015	SAMN15488381	SRX8695493	insect gut metagenome	Apis mellifera	Asia	China	China: Jilin	43.31 N 126.48 E	CHINA AGRICULTURAL UNIVERSITY	ILLUMINA	HiSeq X Ten	OYCC4	PAIRED	METAGENOMIC	2018	2020-10-19T00:00:00Z	OYCC4	SRP271039	fastq,sra	gs,ncbi,s3
SRR12181054	300	14045949000	PRJNA645015	SAMN15488378	SRX8695490	insect gut metagenome	Apis mellifera	Asia	China	China: Jilin	43.31 N 126.48 E	CHINA AGRICULTURAL UNIVERSITY	ILLUMINA	HiSeq X Ten	OYCC1	PAIRED	METAGENOMIC	2018	2020-10-19T00:00:00Z	OYCC1	SRP271039	fastq,sra	gs,ncbi,s3
SRR12181056	300	15410477700	PRJNA645015	SAMN15488376	SRX8695488	insect gut metagenome	Apis mellifera	Asia	China	China: Jilin	43.31 N 126.48 E	CHINA AGRICULTURAL UNIVERSITY	ILLUMINA	HiSeq X Ten	OYBC5	PAIRED	METAGENOMIC	2018	2020-10-19T00:00:00Z	OYBC5	SRP271039	fastq,sra	gs,ncbi,s3
SRR12181059	300	13354403700	PRJNA645015	SAMN15488276	SRX8695485	insect gut metagenome	Apis mellifera	Asia	China	China: Jilin	43.31 N 126.48 E	CHINA AGRICULTURAL UNIVERSITY	ILLUMINA	HiSeq X Ten	OHOH1	PAIRED	METAGENOMIC	2018	2020-10-19T00:00:00Z	OHOH1	SRP271039	fastq,sra	gs,ncbi,s3
SRR12898771	300	10700044500	PRJNA670603	SAMN16515062	SRX9363850	metagenome	Apis mellifera	Asia	China	China: Beijing	40.026293 N 116.283389 E	CHINA AGRICULTURE UNIVERSITY	ILLUMINA	Illumina NovaSeq 6000	14798	PAIRED	METAGENOMIC	2019-08-20T08:20:01Z	2020-10-26T00:00:00Z	14798	SRP288583	fastq,sra	gs,ncbi,s3
SRR12898772	300	12639764400	PRJNA670603	SAMN16515061	SRX9363849	metagenome	Apis mellifera	Asia	China	China: Beijing	40.026293 N 116.283389 E	CHINA AGRICULTURE UNIVERSITY	ILLUMINA	Illumina NovaSeq 6000	14797	PAIRED	METAGENOMIC	2019-08-20T08:15:01Z	2020-10-26T00:00:00Z	14797	SRP288583	fastq,sra	gs,ncbi,s3
SRR12898773	300	9490464000	PRJNA670603	SAMN16515060	SRX9363848	metagenome	Apis mellifera	Asia	China	China: Beijing	40.026293 N 116.283389 E	CHINA AGRICULTURE UNIVERSITY	ILLUMINA	Illumina NovaSeq 6000	14796	PAIRED	METAGENOMIC	2019-08-20T08:10:01Z	2020-10-26T00:00:00Z	14796	SRP288583	fastq,sra	gs,ncbi,s3
SRR12898774	300	12066319800	PRJNA670603	SAMN16515059	SRX9363847	metagenome	Apis mellifera	Asia	China	China: Beijing	40.026293 N 116.283389 E	CHINA AGRICULTURE UNIVERSITY	ILLUMINA	Illumina NovaSeq 6000	14795	PAIRED	METAGENOMIC	2019-08-20T08:05:01Z	2020-10-26T00:00:00Z	14795	SRP288583	fastq,sra	gs,ncbi,s3
SRR12898775	300	11763624300	PRJNA670603	SAMN16515058	SRX9363846	metagenome	Apis mellifera	Asia	China	China: Beijing	40.026293 N 116.283389 E	CHINA AGRICULTURE UNIVERSITY	ILLUMINA	Illumina NovaSeq 6000	14794	PAIRED	METAGENOMIC	2019-08-20T08:00:01Z	2020-10-26T00:00:00Z	14794	SRP288583	fastq,sra	gs,ncbi,s3
SRR12898776	300	13824363300	PRJNA670603	SAMN16515057	SRX9363845	metagenome	Apis mellifera	Asia	China	China: Beijing	40.026293 N 116.283389 E	CHINA AGRICULTURE UNIVERSITY	ILLUMINA	Illumina NovaSeq 6000	14793	PAIRED	METAGENOMIC	2019-08-20T08:20:00Z	2020-10-26T00:00:00Z	14793	SRP288583	fastq,sra	gs,ncbi,s3
SRR12898777	300	11639682900	PRJNA670603	SAMN16515056	SRX9363844	metagenome	Apis mellifera	Asia	China	China: Beijing	40.026293 N 116.283389 E	CHINA AGRICULTURE UNIVERSITY	ILLUMINA	Illumina NovaSeq 6000	14792	PAIRED	METAGENOMIC	2019-08-20T08:15:00Z	2020-10-26T00:00:00Z	14792	SRP288583	fastq,sra	gs,ncbi,s3
SRR12898778	300	13317605700	PRJNA670603	SAMN16515082	SRX9363843	metagenome	Apis mellifera	Asia	China	China: Beijing	40.026293 N 116.283389 E	CHINA AGRICULTURE UNIVERSITY	ILLUMINA	Illumina NovaSeq 6000	14818	PAIRED	METAGENOMIC	2019-08-20T08:20:05Z	2020-10-26T00:00:00Z	14818	SRP288583	fastq,sra	gs,ncbi,s3
SRR12898779	300	11021830800	PRJNA670603	SAMN16515081	SRX9363842	metagenome	Apis mellifera	Asia	China	China: Beijing	40.026293 N 116.283389 E	CHINA AGRICULTURE UNIVERSITY	ILLUMINA	Illumina NovaSeq 6000	14817	PAIRED	METAGENOMIC	2019-08-20T08:15:05Z	2020-10-26T00:00:00Z	14817	SRP288583	fastq,sra	gs,ncbi,s3
SRR12898780	300	12411373200	PRJNA670603	SAMN16515080	SRX9363841	metagenome	Apis mellifera	Asia	China	China: Beijing	40.026293 N 116.283389 E	CHINA AGRICULTURE UNIVERSITY	ILLUMINA	Illumina NovaSeq 6000	14816	PAIRED	METAGENOMIC	2019-08-20T08:10:05Z	2020-10-26T00:00:00Z	14816	SRP288583	fastq,sra	gs,ncbi,s3
SRR12898781	300	9641889300	PRJNA670603	SAMN16515079	SRX9363840	metagenome	Apis mellifera	Asia	China	China: Beijing	40.026293 N 116.283389 E	CHINA AGRICULTURE UNIVERSITY	ILLUMINA	Illumina NovaSeq 6000	14815	PAIRED	METAGENOMIC	2019-08-20T08:05:05Z	2020-10-26T00:00:00Z	14815	SRP288583	fastq,sra	gs,ncbi,s3
SRR12898782	300	15255581400	PRJNA670603	SAMN16515078	SRX9363839	metagenome	Apis mellifera	Asia	China	China: Beijing	40.026293 N 116.283389 E	CHINA AGRICULTURE UNIVERSITY	ILLUMINA	Illumina NovaSeq 6000	14814	PAIRED	METAGENOMIC	2019-08-20T08:00:05Z	2020-10-26T00:00:00Z	14814	SRP288583	fastq,sra	gs,ncbi,s3
SRR12898783	300	9968974800	PRJNA670603	SAMN16515077	SRX9363838	metagenome	Apis mellifera	Asia	China	China: Beijing	40.026293 N 116.283389 E	CHINA AGRICULTURE UNIVERSITY	ILLUMINA	Illumina NovaSeq 6000	14813	PAIRED	METAGENOMIC	2019-08-20T08:20:04Z	2020-10-26T00:00:00Z	14813	SRP288583	fastq,sra	gs,ncbi,s3
SRR12898784	300	12549081300	PRJNA670603	SAMN16515076	SRX9363837	metagenome	Apis mellifera	Asia	China	China: Beijing	40.026293 N 116.283389 E	CHINA AGRICULTURE UNIVERSITY	ILLUMINA	Illumina NovaSeq 6000	14812	PAIRED	METAGENOMIC	2019-08-20T08:15:04Z	2020-10-26T00:00:00Z	14812	SRP288583	fastq,sra	gs,ncbi,s3
SRR12898785	300	13062957600	PRJNA670603	SAMN16515075	SRX9363836	metagenome	Apis mellifera	Asia	China	China: Beijing	40.026293 N 116.283389 E	CHINA AGRICULTURE UNIVERSITY	ILLUMINA	Illumina NovaSeq 6000	14811	PAIRED	METAGENOMIC	2019-08-20T08:10:04Z	2020-10-26T00:00:00Z	14811	SRP288583	fastq,sra	gs,ncbi,s3
SRR12898786	300	13075640700	PRJNA670603	SAMN16515074	SRX9363835	metagenome	Apis mellifera	Asia	China	China: Beijing	40.026293 N 116.283389 E	CHINA AGRICULTURE UNIVERSITY	ILLUMINA	Illumina NovaSeq 6000	14810	PAIRED	METAGENOMIC	2019-08-20T08:05:04Z	2020-10-26T00:00:00Z	14810	SRP288583	fastq,sra	gs,ncbi,s3
SRR12898787	300	11720778900	PRJNA670603	SAMN16515073	SRX9363834	metagenome	Apis mellifera	Asia	China	China: Beijing	40.026293 N 116.283389 E	CHINA AGRICULTURE UNIVERSITY	ILLUMINA	Illumina NovaSeq 6000	14809	PAIRED	METAGENOMIC	2019-08-20T08:00:04Z	2020-10-26T00:00:00Z	14809	SRP288583	fastq,sra	gs,ncbi,s3
SRR12898788	300	10942172700	PRJNA670603	SAMN16515055	SRX9363833	metagenome	Apis mellifera	Asia	China	China: Beijing	40.026293 N 116.283389 E	CHINA AGRICULTURE UNIVERSITY	ILLUMINA	Illumina NovaSeq 6000	14791	PAIRED	METAGENOMIC	2019-08-20T08:10:00Z	2020-10-26T00:00:00Z	14791	SRP288583	fastq,sra	gs,ncbi,s3
SRR12898789	300	12804132900	PRJNA670603	SAMN16515072	SRX9363832	metagenome	Apis mellifera	Asia	China	China: Beijing	40.026293 N 116.283389 E	CHINA AGRICULTURE UNIVERSITY	ILLUMINA	Illumina NovaSeq 6000	14808	PAIRED	METAGENOMIC	2019-08-20T08:20:03Z	2020-10-26T00:00:00Z	14808	SRP288583	fastq,sra	gs,ncbi,s3
SRR12898790	300	12858238200	PRJNA670603	SAMN16515071	SRX9363831	metagenome	Apis mellifera	Asia	China	China: Beijing	40.026293 N 116.283389 E	CHINA AGRICULTURE UNIVERSITY	ILLUMINA	Illumina NovaSeq 6000	14807	PAIRED	METAGENOMIC	2019-08-20T08:15:03Z	2020-10-26T00:00:00Z	14807	SRP288583	fastq,sra	gs,ncbi,s3
SRR12898791	300	11129009400	PRJNA670603	SAMN16515070	SRX9363830	metagenome	Apis mellifera	Asia	China	China: Beijing	40.026293 N 116.283389 E	CHINA AGRICULTURE UNIVERSITY	ILLUMINA	Illumina NovaSeq 6000	14806	PAIRED	METAGENOMIC	2019-08-20T08:10:03Z	2020-10-26T00:00:00Z	14806	SRP288583	fastq,sra	gs,ncbi,s3
SRR12898792	300	13447386900	PRJNA670603	SAMN16515069	SRX9363829	metagenome	Apis mellifera	Asia	China	China: Beijing	40.026293 N 116.283389 E	CHINA AGRICULTURE UNIVERSITY	ILLUMINA	Illumina NovaSeq 6000	14805	PAIRED	METAGENOMIC	2019-08-20T08:05:03Z	2020-10-26T00:00:00Z	14805	SRP288583	fastq,sra	gs,ncbi,s3
SRR12898793	300	10839228600	PRJNA670603	SAMN16515068	SRX9363828	metagenome	Apis mellifera	Asia	China	China: Beijing	40.026293 N 116.283389 E	CHINA AGRICULTURE UNIVERSITY	ILLUMINA	Illumina NovaSeq 6000	14804	PAIRED	METAGENOMIC	2019-08-20T08:00:03Z	2020-10-26T00:00:00Z	14804	SRP288583	fastq,sra	gs,ncbi,s3
SRR12898794	300	11732990400	PRJNA670603	SAMN16515067	SRX9363827	metagenome	Apis mellifera	Asia	China	China: Beijing	40.026293 N 116.283389 E	CHINA AGRICULTURE UNIVERSITY	ILLUMINA	Illumina NovaSeq 6000	14803	PAIRED	METAGENOMIC	2019-08-20T08:20:02Z	2020-10-26T00:00:00Z	14803	SRP288583	fastq,sra	gs,ncbi,s3
SRR12898795	300	9062686200	PRJNA670603	SAMN16515066	SRX9363826	metagenome	Apis mellifera	Asia	China	China: Beijing	40.026293 N 116.283389 E	CHINA AGRICULTURE UNIVERSITY	ILLUMINA	Illumina NovaSeq 6000	14802	PAIRED	METAGENOMIC	2019-08-20T08:15:02Z	2020-10-26T00:00:00Z	14802	SRP288583	fastq,sra	gs,ncbi,s3
SRR12898796	300	14955502500	PRJNA670603	SAMN16515065	SRX9363825	metagenome	Apis mellifera	Asia	China	China: Beijing	40.026293 N 116.283389 E	CHINA AGRICULTURE UNIVERSITY	ILLUMINA	Illumina NovaSeq 6000	14801	PAIRED	METAGENOMIC	2019-08-20T08:10:02Z	2020-10-26T00:00:00Z	14801	SRP288583	fastq,sra	gs,ncbi,s3
SRR12898797	300	12628166100	PRJNA670603	SAMN16515064	SRX9363824	metagenome	Apis mellifera	Asia	China	China: Beijing	40.026293 N 116.283389 E	CHINA AGRICULTURE UNIVERSITY	ILLUMINA	Illumina NovaSeq 6000	14800	PAIRED	METAGENOMIC	2019-08-20T08:05:02Z	2020-10-26T00:00:00Z	14800	SRP288583	fastq,sra	gs,ncbi,s3
SRR12898798	300	12069035400	PRJNA670603	SAMN16515063	SRX9363823	metagenome	Apis mellifera	Asia	China	China: Beijing	40.026293 N 116.283389 E	CHINA AGRICULTURE UNIVERSITY	ILLUMINA	Illumina NovaSeq 6000	14799	PAIRED	METAGENOMIC	2019-08-20T08:00:02Z	2020-10-26T00:00:00Z	14799	SRP288583	fastq,sra	gs,ncbi,s3
SRR12898799	300	10801319400	PRJNA670603	SAMN16515054	SRX9363822	metagenome	Apis mellifera	Asia	China	China: Beijing	40.026293 N 116.283389 E	CHINA AGRICULTURE UNIVERSITY	ILLUMINA	Illumina NovaSeq 6000	14790	PAIRED	METAGENOMIC	2019-08-20T08:05:00Z	2020-10-26T00:00:00Z	14790	SRP288583	fastq,sra	gs,ncbi,s3
SRR12898800	300	15062600700	PRJNA670603	SAMN16515053	SRX9363821	metagenome	Apis mellifera	Asia	China	China: Beijing	40.026293 N 116.283389 E	CHINA AGRICULTURE UNIVERSITY	ILLUMINA	Illumina NovaSeq 6000	14789	PAIRED	METAGENOMIC	2019-08-20T08:00:00Z	2020-10-26T00:00:00Z	14789	SRP288583	fastq,sra	gs,ncbi,s3
SRR17134009	300	7260432600	PRJNA786261	SAMN23638104	SRX13318470	metagenome	A. cerana gut	Asia	China	China: Guangdong	22.54 N 114.11 E	CAU	ILLUMINA	HiSeq X Ten	B5106_BDME190010014-1a	PAIRED	METAGENOMIC	2018-04-19	2021-12-05T00:00:00Z	B5106	SRP349277	fastq,sra	gs,ncbi,s3
SRR17134010	300	4868895900	PRJNA786261	SAMN23638103	SRX13318469	metagenome	A. cerana gut	Asia	China	China: Guangdong	22.54 N 114.10 E	CAU	ILLUMINA	HiSeq X Ten	B5104_BDME190010013-1a	PAIRED	METAGENOMIC	2018-04-19	2021-12-05T00:00:00Z	B5104	SRP349277	fastq,sra	gs,ncbi,s3
SRR17134011	300	6450217500	PRJNA786261	SAMN23638102	SRX13318468	metagenome	A. cerana gut	Asia	China	China: Guangdong	22.54 N 114.09 E	CAU	ILLUMINA	HiSeq X Ten	B5102_BDME190010012-1a	PAIRED	METAGENOMIC	2018-04-19	2021-12-05T00:00:00Z	B5102	SRP349277	fastq,sra	gs,ncbi,s3
SRR17134012	300	7221042300	PRJNA786261	SAMN23638101	SRX13318467	metagenome	A. cerana gut	Asia	China	China: Guangdong	22.54 N 114.08 E	CAU	ILLUMINA	HiSeq X Ten	B5086_BDME190010011-1a	PAIRED	METAGENOMIC	2018-04-19	2021-12-05T00:00:00Z	B5086	SRP349277	fastq,sra	gs,ncbi,s3
SRR17134013	300	5913743700	PRJNA786261	SAMN23638100	SRX13318466	metagenome	A. cerana gut	Asia	China	China: Guangdong	22.54 N 114.07 E	CAU	ILLUMINA	HiSeq X Ten	B5084_BDME190010010-1a	PAIRED	METAGENOMIC	2018-04-19	2021-12-05T00:00:00Z	B5084	SRP349277	fastq,sra	gs,ncbi,s3
SRR17134014	300	7132499700	PRJNA786261	SAMN23638099	SRX13318465	metagenome	A. cerana gut	Asia	China	China: Guangdong	22.54 N 114.06 E	CAU	ILLUMINA	HiSeq X Ten	B5082_BDME190010009-1a	PAIRED	METAGENOMIC	2018-04-19	2021-12-05T00:00:00Z	B5082	SRP349277	fastq,sra	gs,ncbi,s3
SRR17188269	300	5301051000	PRJNA787435	SAMN23803061	SRX13371289	metagenome	Apis mellifera caucasica Gorb.	Asia	China	China: Jilin	43.82 N 126.56 E	CHINA AGRICULTURAL UNIVERSITY	ILLUMINA	HiSeq X Ten	B1627_HCTYFDMXX_L1	PAIRED	METAGENOMIC	2017-09	2021-12-09T00:00:00Z	B1627	SRP350118	fastq,sra	gs,ncbi,s3
SRR17188272	300	5728973700	PRJNA787435	SAMN23803058	SRX13371286	metagenome	Apis mellifera caucasica Gorb.	Asia	China	China: Jilin	43.82 N 126.56 E	CHINA AGRICULTURAL UNIVERSITY	ILLUMINA	HiSeq X Ten	B1593_HCTYFDMXX_L1	PAIRED	METAGENOMIC	2017-09	2021-12-09T00:00:00Z	B1593	SRP350118	fastq,sra	gs,ncbi,s3
SRR17188274	300	6383820300	PRJNA787435	SAMN23803056	SRX13371284	metagenome	Apis mellifera caucasica Gorb.	Asia	China	China: Jilin	43.82 N 126.56 E	CHINA AGRICULTURAL UNIVERSITY	ILLUMINA	HiSeq X Ten	B1587_H77CMDMXX_L1	PAIRED	METAGENOMIC	2017-09	2021-12-09T00:00:00Z	B1587	SRP350118	fastq,sra	gs,ncbi,s3
SRR17188276	300	5535242700	PRJNA787435	SAMN23803082	SRX13371282	metagenome	Apis mellifera carnica Pollmann	Asia	China	China: Jilin	43.82 N 126.56 E	CHINA AGRICULTURAL UNIVERSITY	ILLUMINA	HiSeq X Ten	B2440_H73W3DMXX_L1	PAIRED	METAGENOMIC	2017-09	2021-12-09T00:00:00Z	B2440	SRP350118	fastq,sra	gs,ncbi,s3
SRR17188278	300	5887486800	PRJNA787435	SAMN23803081	SRX13371280	metagenome	Apis mellifera carnica Pollmann	Asia	China	China: Jilin	43.82 N 126.56 E	CHINA AGRICULTURAL UNIVERSITY	ILLUMINA	HiSeq X Ten	B2438_H73W3DMXX_L1	PAIRED	METAGENOMIC	2017-09	2021-12-09T00:00:00Z	B2438	SRP350118	fastq,sra	gs,ncbi,s3
SRR17188279	300	6387498300	PRJNA787435	SAMN23803080	SRX13371279	metagenome	Apis mellifera carnica Pollmann	Asia	China	China: Jilin	43.82 N 126.56 E	CHINA AGRICULTURAL UNIVERSITY	ILLUMINA	HiSeq X Ten	B2404_HCTYFDMXX_L1	PAIRED	METAGENOMIC	2017-09	2021-12-09T00:00:00Z	B2404	SRP350118	fastq,sra	gs,ncbi,s3
SRR17188281	300	6669990600	PRJNA787435	SAMN23803078	SRX13371277	metagenome	Apis mellifera carnica Pollmann	Asia	China	China: Jilin	43.82 N 126.56 E	CHINA AGRICULTURAL UNIVERSITY	ILLUMINA	HiSeq X Ten	B2400_H73W3DMXX_L1	PAIRED	METAGENOMIC	2017-09	2021-12-09T00:00:00Z	B2400	SRP350118	fastq,sra	gs,ncbi,s3
SRR17188283	300	5248030200	PRJNA787435	SAMN23803076	SRX13371275	metagenome	Apis mellifera carnica Pollmann	Asia	China	China: Jilin	43.82 N 126.56 E	CHINA AGRICULTURAL UNIVERSITY	ILLUMINA	HiSeq X Ten	B2364_HCTYFDMXX_L1	PAIRED	METAGENOMIC	2017-09	2021-12-09T00:00:00Z	B2364	SRP350118	fastq,sra	gs,ncbi,s3
SRR17188284	300	4683716400	PRJNA787435	SAMN23803075	SRX13371274	metagenome	Apis mellifera carnica Pollmann	Asia	China	China: Jilin	43.82 N 126.56 E	CHINA AGRICULTURAL UNIVERSITY	ILLUMINA	HiSeq X Ten	B2362_H73W3DMXX_L1	PAIRED	METAGENOMIC	2017-09	2021-12-09T00:00:00Z	B2362	SRP350118	fastq,sra	gs,ncbi,s3
SRR17188286	300	6994270500	PRJNA787435	SAMN23803073	SRX13371272	metagenome	Apis mellifera carnica Pollmann	Asia	China	China: Jilin	43.82 N 126.56 E	CHINA AGRICULTURAL UNIVERSITY	ILLUMINA	HiSeq X Ten	B2357_HCTKGDMXX_L1	PAIRED	METAGENOMIC	2017-09	2021-12-09T00:00:00Z	B2357	SRP350118	fastq,sra	gs,ncbi,s3
SRR17188288	300	5923160400	PRJNA787435	SAMN23803054	SRX13371270	metagenome	Apis mellifera caucasica Gorb.	Asia	China	China: Jilin	43.82 N 126.56 E	CHINA AGRICULTURAL UNIVERSITY	ILLUMINA	HiSeq X Ten	B1542_HCTYFDMXX_L1	PAIRED	METAGENOMIC	2017-09	2021-12-09T00:00:00Z	B1542	SRP350118	fastq,sra	gs,ncbi,s3
SRR17188290	300	5902098300	PRJNA787435	SAMN23803070	SRX13371268	metagenome	Apis mellifera Ligustica Spinola	Asia	China	China: Jilin	43.82 N 126.56 E	CHINA AGRICULTURAL UNIVERSITY	ILLUMINA	HiSeq X Ten	B2284_H73W3DMXX_L1	PAIRED	METAGENOMIC	2017-09	2021-12-09T00:00:00Z	B2284	SRP350118	fastq,sra	gs,ncbi,s3
SRR17188291	300	7269585000	PRJNA787435	SAMN23803069	SRX13371267	metagenome	Apis mellifera Ligustica Spinola	Asia	China	China: Jilin	43.82 N 126.56 E	CHINA AGRICULTURAL UNIVERSITY	ILLUMINA	HiSeq X Ten	B2252_HCTVJDMXX_L1	PAIRED	METAGENOMIC	2017-09	2021-12-09T00:00:00Z	B2252	SRP350118	fastq,sra	gs,ncbi,s3
SRR17188293	300	5483476500	PRJNA787435	SAMN23803067	SRX13371265	metagenome	Apis mellifera Ligustica Spinola	Asia	China	China: Jilin	43.82 N 126.56 E	CHINA AGRICULTURAL UNIVERSITY	ILLUMINA	HiSeq X Ten	B2248_HCTYFDMXX_L1	PAIRED	METAGENOMIC	2017-09	2021-12-09T00:00:00Z	B2248	SRP350118	fastq,sra	gs,ncbi,s3
SRR17188295	300	5621773500	PRJNA787435	SAMN23803065	SRX13371263	metagenome	Apis mellifera Ligustica Spinola	Asia	China	China: Jilin	43.82 N 126.56 E	CHINA AGRICULTURAL UNIVERSITY	ILLUMINA	HiSeq X Ten	B2220_HCTYFDMXX_L1	PAIRED	METAGENOMIC	2017-09	2021-12-09T00:00:00Z	B2220	SRP350118	fastq,sra	gs,ncbi,s3
SRR17188297	300	4996899300	PRJNA787435	SAMN23803063	SRX13371261	metagenome	Apis mellifera Ligustica Spinola	Asia	China	China: Jilin	43.82 N 126.56 E	CHINA AGRICULTURAL UNIVERSITY	ILLUMINA	HiSeq X Ten	B2216_HCTYFDMXX_L1	PAIRED	METAGENOMIC	2017-09	2021-12-09T00:00:00Z	B2216	SRP350118	fastq,sra	gs,ncbi,s3
SRR17188300	300	6219975000	PRJNA787435	SAMN23803052	SRX13371258	metagenome	Apis mellifera caucasica Gorb.	Asia	China	China: Jilin	43.82 N 126.56 E	CHINA AGRICULTURAL UNIVERSITY	ILLUMINA	HiSeq X Ten	B1538_H73WHDMXX_L1	PAIRED	METAGENOMIC	2017-09	2021-12-09T00:00:00Z	B1538	SRP350118	fastq,sra	gs,ncbi,s3
SRR17188270	300	6406806600	PRJNA787435	SAMN23803060	SRX13371288	metagenome	Apis mellifera caucasica Gorb.	Asia	China	China: Jilin	43.82 N 126.56 E	CHINA AGRICULTURAL UNIVERSITY	ILLUMINA	HiSeq X Ten	B1625_HCTYFDMXX_L1	PAIRED	METAGENOMIC	2017-09	2021-12-09T00:00:00Z	B1625	SRP350118	fastq,sra	gs,ncbi,s3
SRR17188271	300	5663189700	PRJNA787435	SAMN23803059	SRX13371287	metagenome	Apis mellifera caucasica Gorb.	Asia	China	China: Jilin	43.82 N 126.56 E	CHINA AGRICULTURAL UNIVERSITY	ILLUMINA	HiSeq X Ten	B1623_HCTYFDMXX_L1	PAIRED	METAGENOMIC	2017-09	2021-12-09T00:00:00Z	B1623	SRP350118	fastq,sra	gs,ncbi,s3
SRR17188273	300	5047929000	PRJNA787435	SAMN23803057	SRX13371285	metagenome	Apis mellifera caucasica Gorb.	Asia	China	China: Jilin	43.82 N 126.56 E	CHINA AGRICULTURAL UNIVERSITY	ILLUMINA	HiSeq X Ten	B1591_HCTYFDMXX_L1	PAIRED	METAGENOMIC	2017-09	2021-12-09T00:00:00Z	B1591	SRP350118	fastq,sra	gs,ncbi,s3
SRR17188275	300	6473106300	PRJNA787435	SAMN23803083	SRX13371283	metagenome	Apis mellifera carnica Pollmann	Asia	China	China: Jilin	43.82 N 126.56 E	CHINA AGRICULTURAL UNIVERSITY	ILLUMINA	HiSeq X Ten	B2442_H73W3DMXX_L1	PAIRED	METAGENOMIC	2017-09	2021-12-09T00:00:00Z	B2442	SRP350118	fastq,sra	gs,ncbi,s3
SRR17188277	300	5803221000	PRJNA787435	SAMN23803055	SRX13371281	metagenome	Apis mellifera caucasica Gorb.	Asia	China	China: Jilin	43.82 N 126.56 E	CHINA AGRICULTURAL UNIVERSITY	ILLUMINA	HiSeq X Ten	B1585_H77CMDMXX_L1	PAIRED	METAGENOMIC	2017-09	2021-12-09T00:00:00Z	B1585	SRP350118	fastq,sra	gs,ncbi,s3
SRR17188280	300	6307933500	PRJNA787435	SAMN23803079	SRX13371278	metagenome	Apis mellifera carnica Pollmann	Asia	China	China: Jilin	43.82 N 126.56 E	CHINA AGRICULTURAL UNIVERSITY	ILLUMINA	HiSeq X Ten	B2402_H73W3DMXX_L1	PAIRED	METAGENOMIC	2017-09	2021-12-09T00:00:00Z	B2402	SRP350118	fastq,sra	gs,ncbi,s3
SRR17188282	300	6346576800	PRJNA787435	SAMN23803077	SRX13371276	metagenome	Apis mellifera carnica Pollmann	Asia	China	China: Jilin	43.82 N 126.56 E	CHINA AGRICULTURAL UNIVERSITY	ILLUMINA	HiSeq X Ten	B2398_H73W3DMXX_L1	PAIRED	METAGENOMIC	2017-09	2021-12-09T00:00:00Z	B2398	SRP350118	fastq,sra	gs,ncbi,s3
SRR17188285	300	5522015400	PRJNA787435	SAMN23803074	SRX13371273	metagenome	Apis mellifera carnica Pollmann	Asia	China	China: Jilin	43.82 N 126.56 E	CHINA AGRICULTURAL UNIVERSITY	ILLUMINA	HiSeq X Ten	B2359_H73W3DMXX_L1	PAIRED	METAGENOMIC	2017-09	2021-12-09T00:00:00Z	B2359	SRP350118	fastq,sra	gs,ncbi,s3
SRR17188287	300	6551428500	PRJNA787435	SAMN23803072	SRX13371271	metagenome	Apis mellifera Ligustica Spinola	Asia	China	China: Jilin	43.82 N 126.56 E	CHINA AGRICULTURAL UNIVERSITY	ILLUMINA	HiSeq X Ten	B2290_H73W3DMXX_L1	PAIRED	METAGENOMIC	2017-09	2021-12-09T00:00:00Z	B2290	SRP350118	fastq,sra	gs,ncbi,s3
SRR17188289	300	5959035600	PRJNA787435	SAMN23803071	SRX13371269	metagenome	Apis mellifera Ligustica Spinola	Asia	China	China: Jilin	43.82 N 126.56 E	CHINA AGRICULTURAL UNIVERSITY	ILLUMINA	HiSeq X Ten	B2286_H73W3DMXX_L1	PAIRED	METAGENOMIC	2017-09	2021-12-09T00:00:00Z	B2286	SRP350118	fastq,sra	gs,ncbi,s3
SRR17188292	300	6716421000	PRJNA787435	SAMN23803068	SRX13371266	metagenome	Apis mellifera Ligustica Spinola	Asia	China	China: Jilin	43.82 N 126.56 E	CHINA AGRICULTURAL UNIVERSITY	ILLUMINA	HiSeq X Ten	B2250_H73W3DMXX_L1	PAIRED	METAGENOMIC	2017-09	2021-12-09T00:00:00Z	B2250	SRP350118	fastq,sra	gs,ncbi,s3
SRR17188294	300	4744384200	PRJNA787435	SAMN23803066	SRX13371264	metagenome	Apis mellifera Ligustica Spinola	Asia	China	China: Jilin	43.82 N 126.56 E	CHINA AGRICULTURAL UNIVERSITY	ILLUMINA	HiSeq X Ten	B2246_HCTVJDMXX_L1	PAIRED	METAGENOMIC	2017-09	2021-12-09T00:00:00Z	B2246	SRP350118	fastq,sra	gs,ncbi,s3
SRR17188296	300	5626616700	PRJNA787435	SAMN23803064	SRX13371262	metagenome	Apis mellifera Ligustica Spinola	Asia	China	China: Jilin	43.82 N 126.56 E	CHINA AGRICULTURAL UNIVERSITY	ILLUMINA	HiSeq X Ten	B2218_HCTVJDMXX_L1	PAIRED	METAGENOMIC	2017-09	2021-12-09T00:00:00Z	B2218	SRP350118	fastq,sra	gs,ncbi,s3
SRR17188298	300	5699865300	PRJNA787435	SAMN23803062	SRX13371260	metagenome	Apis mellifera Ligustica Spinola	Asia	China	China: Jilin	43.82 N 126.56 E	CHINA AGRICULTURAL UNIVERSITY	ILLUMINA	HiSeq X Ten	B2211_HCTYFDMXX_L1	PAIRED	METAGENOMIC	2017-09	2021-12-09T00:00:00Z	B2211	SRP350118	fastq,sra	gs,ncbi,s3
SRR17188299	300	5952641700	PRJNA787435	SAMN23803053	SRX13371259	metagenome	Apis mellifera caucasica Gorb.	Asia	China	China: Jilin	43.82 N 126.56 E	CHINA AGRICULTURAL UNIVERSITY	ILLUMINA	HiSeq X Ten	B1540_HCTVJDMXX_L1	PAIRED	METAGENOMIC	2017-09	2021-12-09T00:00:00Z	B1540	SRP350118	fastq,sra	gs,ncbi,s3

## Sheet: Table S4
Table S4. Filtering table of shotgun metagenomics data
Sample	Sequenced reads	High quality reads	After Apis filtering	Classified reads	Classified reads (after % and n° filtering)
SRR10810002	48955802	46134918	45649999	80194	76363
SRR10810004	44678742	40892643	4.04628e+07	72401	66733
SRR10810005	52204542	28088093	27618629	73735	68859
SRR10810006	45812142	32733653	32212468	82097	77751
SRR10810007	45503789	41676107	40831350	71197	67657
SRR10810008	37998409	35131183	31815994	62986	58506
SRR10810009	42812025	39992910	36951464	63872	59007
SRR10810010	40490125	34918586	32732729	73818	66007
SRR10810011	44965610	41689542	39094079	74938	67577
SRR10810012	40195656	34147809	32663890	70478	63506
SRR10810013	43772525	41111215	38530387	68126	58071
SRR10810014	43377511	41265267	39793675	64918	59418
SRR10810015	40197785	38068418	34632787	64314	56584
SRR10810016	36181222	32881293	31699004	76693	70598
SRR10810017	41998306	39730146	37814000	71415	64548
SRR10810018	53031688	49934813	48313714	70969	65934
SRR10810019	39674391	31521947	28139858	67805	58803
SRR10810020	41627348	38933293	36534268	70499	63455
SRR10810021	37851885	27766849	25539029	64925	56519
SRR10810022	39273016	37128270	33218096	66445	57900
SRR10810023	42419351	39938406	36831531	70116	60991
SRR10810024	38351589	35740932	34409360	70166	62333
SRR10810025	41593683	38323999	33995589	67685	59045
SRR10810026	45130468	42128667	37246352	66361	58492
SRR10810027	39854951	31452625	28010355	69625	61951
SRR10810028	42579193	39673474	37183241	70044	62392
SRR10810029	53687709	50376344	48231954	72693	67576
SRR10810030	36722828	31769607	30896913	77262	72246
SRR10810031	41389270	38545996	37710644	72532	66829
SRR10810032	45015899	42348193	40812295	72612	66971
SRR10810033	38537990	35734663	34769011	72089	65412
SRR10810034	23880383	22297212	21620968	69952	64898
SRR10810035	40162550	33319147	32995855	85808	82268
SRR10810036	47818086	35808520	34055727	74927	69309
SRR10810037	46101227	41729404	40936151	73789	68733
SRR10810038	48689201	45566674	43900057	72566	66965
SRR10810039	47273744	44128066	42656868	72508	67046
SRR10810040	48382177	44719203	43526966	77692	73909
SRR10810041	47488040	33702483	33031278	78862	75074
SRR10914154	48673430	48649975	45512445	88053	84667
SRR10914155	52592820	52581382	51153754	94261	91496
SRR10914156	41421007	41412558	40269483	75657	69485
SRR10914157	41905988	41893852	36743336	66113	60545
SRR10914158	53517094	53491981	43259947	81869	78318
SRR10914159	52531700	52512046	45206745	79267	75021
SRR10914160	44566637	44541691	33850462	78527	75106
SRR10914161	53388596	53379297	51673257	76819	70866
SRR10914162	45109379	45095487	41527802	85521	81445
SRR10914163	59014079	58996517	56549706	84909	80084
SRR10914164	50968206	50953084	43897451	71250	65771
SRR10914165	46972728	46962531	43986451	67004	62813
SRR11267042	34959485	34949097	34105390	73158	64662
SRR11267043	36300142	36290215	34834798	74688	67987
SRR11267044	35610807	35600505	34728539	81536	76841
SRR11267045	45257470	45237575	44000150	86657	82089
SRR11267046	44882689	44870297	44070572	86229	82161
SRR11267047	39643743	39633209	39016355	88072	84913
SRR11267048	47681551	47668051	46971699	83297	78188
SRR11267049	53523841	53508478	52475805	84702	79771
SRR11267050	58061863	58044023	56502386	86344	82081
SRR11267051	44992130	44978402	43739914	81014	76642
SRR11267052	43866564	43849247	42502629	80968	74751
SRR11267053	18426478	16012506	15678842	81544	77206
SRR11267054	36581691	36571197	35144264	77578	70531
SRR11267055	46187319	46173640	45738648	88738	85606
SRR11267056	48297196	48281992	47842440	89061	85594
SRR11267057	40855199	40844961	40204496	84197	78686
SRR11267058	42297254	42289474	41181342	82387	78138
SRR11267059	45740526	45730243	44596944	82837	78455
SRR11267060	51925694	51912754	51041378	77315	70130
SRR11267061	52490310	52477158	51450401	70726	63064
SRR11267062	53063021	53048682	52102949	73066	65787
SRR11267063	42107510	42097244	41408615	72111	65483
SRR11267064	39386688	39374380	38429527	76406	69263
SRR11267065	39069883	39058601	37551486	76877	70647
SRR11267066	43171026	43163247	41607267	76155	70653
SRR11267067	53876358	53863343	51357845	74624	68824
SRR11267068	21171918	16295034	15661157	73641	68405
SRR11267069	37773739	37766155	36533761	75245	68223
SRR11267070	56666197	56653587	54329244	74005	66774
SRR11267071	44618699	44601933	42427477	76485	70757
SRR11267072	41312674	41302155	39902881	75874	71193
SRR11267073	37906875	37897581	36465967	76194	70146
SRR11267074	49789059	49774601	47866104	75422	69814
SRR11267075	51186216	51172879	49974025	75483	67896
SRR11267076	43829618	43814560	42858218	76217	70142
SRR11267077	34189138	34183225	33017539	77099	71022
SRR11267078	40310544	40299811	39456269	72869	65932
SRR11267079	42015044	42005296	40916064	72694	64432
SRR11267080	42890190	42883665	41915982	72989	62159
SRR11267081	34407685	34399612	33515054	74786	67144
SRR12097444	43654220	41490424	126985	3251	2549
SRR12097445	40158066	38141917	116974	3011	2253
SRR12097446	42221554	40156720	96131	1429	1427
SRR12097447	46295982	43927405	131945	1529	1527
SRR12180935	44615791	44540310	15341897	61422	57361
SRR12180936	45902915	45820681	19941375	41617	38489
SRR12180937	43332502	43258042	18270119	64116	60445
SRR12180938	54981902	54901950	14924884	84669	79618
SRR12180939	45710569	27581644	12716678	38723	34763
SRR12180940	37346399	37291968	25596828	14398	12163
SRR12180941	45244230	45184976	23200867	34529	30986
SRR12180942	35766428	35712849	11118189	29766	27695
SRR12180943	37115186	36857142	4372400	72133	66095
SRR12180944	42276098	42205641	12708295	11935	9999
SRR12180945	27630188	27608580	7721195	84851	82174
SRR12180946	51502069	51150515	4645788	74146	71505
SRR12180947	45672761	45604607	20900523	35263	31399
SRR12180948	49183904	49105062	14507756	55996	52376
SRR12180949	49720220	49636352	14320369	70455	65952
SRR12180950	46669250	46593142	21599821	26179	23518
SRR12180951	32524461	32476861	10121862	39729	35908
SRR12180952	36382586	36080175	2650853	76441	70252
SRR12180953	47276385	47209401	7184239	43621	40259
SRR12180954	57331431	57244402	10216058	64748	59275
SRR12180955	47409072	47333530	9341813	64955	59259
SRR12180956	29193668	29168357	6248628	78761	75713
SRR12180957	39683176	39605949	6613021	66862	62243
SRR12180958	58259873	57905684	2191237	68633	58779
SRR12180959	46226685	22116101	8383448	42906	38715
SRR12180960	46183294	46107337	19371728	44713	38881
SRR12180961	63622921	63509865	33445056	27502	25055
SRR12180962	38289160	38245652	8183352	64489	58354
SRR12180963	45451113	45415001	15007452	61511	55602
SRR12180964	29521904	29473657	6531535	73442	67402
SRR12180965	43419785	43379256	18018749	78989	72542
SRR12180966	33331446	33292383	7695727	66605	60595
SRR12180967	36489362	36454784	5107621	81359	78294
SRR12180968	37707004	37661861	9214216	59189	52329
SRR12180969	25969945	25948484	5667966	40471	37281
SRR12180970	41284032	41205369	11391791	76691	71862
SRR12180971	42364711	42264820	8674338	67568	64164
SRR12180972	39607059	39541125	8201993	72102	66912
SRR12180973	30523543	30495224	4918088	34218	30873
SRR12180974	33010333	32983178	9082725	57866	54385
SRR12180975	32097405	32069005	9431980	76642	74055
SRR12180976	34879739	34795335	4136032	67381	62482
SRR12180977	36705426	36666537	9612517	46324	43061
SRR12180978	34098816	34071763	9331254	79332	74245
SRR12180979	38417234	38341920	6068594	61462	56299
SRR12180980	35098861	35057248	4064099	58598	54711
SRR12180981	37171636	37094136	4243162	58171	50152
SRR12180982	44091435	43733441	8181089	84071	78929
SRR12180983	32877301	32823037	4458258	69903	63759
SRR12180984	42043819	41957637	9677500	82013	77469
SRR12180985	32582313	32518792	9909967	85314	80351
SRR12180986	32955035	32913382	7312048	84419	80744
SRR12180987	51091294	50695816	6613877	72919	67764
SRR12180988	36737646	36662999	10874003	72912	66331
SRR12180989	37589733	37556622	8708918	85181	81511
SRR12180990	46043856	45985558	8807828	80850	76828
SRR12180991	35835931	35773692	15581758	76157	70587
SRR12180992	36558281	36492937	11635069	70635	65275
SRR12180993	43087938	42729023	8673044	69855	61632
SRR12180994	32218799	32165219	9760503	73271	68737
SRR12180995	34766717	34720943	12322648	81102	76103
SRR12180996	31290034	31229942	5509596	77935	71282
SRR12180997	38637018	38572219	12852698	82943	79435
SRR12180998	33469627	33413893	10753296	85365	79991
SRR12180999	36582630	36518939	9610378	77417	73395
SRR12181000	31861870	31832415	4859848	73724	69499
SRR12181001	35174874	34891335	7314479	79537	72921
SRR12181002	31174275	31115730	6367755	77618	72269
SRR12181003	45493701	45413659	21727979	77292	72405
SRR12181004	35930889	35899916	5927737	61788	57964
SRR12181005	30698585	30646242	12026354	80067	75322
SRR12181006	62513609	62039500	7288640	72276	63428
SRR12181007	41570360	41540901	16300573	75248	69983
SRR12181008	48102951	48039066	11741431	62916	57840
SRR12181009	35861702	35810552	14735437	75457	69902
SRR12181010	31367322	31321626	17610264	84252	79844
SRR12181011	25044809	25025660	5525156	83591	79708
SRR12181012	45696341	45619601	13315793	74426	68975
SRR12181013	29716497	29687148	3859040	80057	76482
SRR12181014	35640731	35607578	6908440	81711	78236
SRR12181015	40094875	40056635	5296245	71807	67655
SRR12181016	27709532	27682718	1807466	42838	39525
SRR12181017	41948933	41884009	4225877	87057	80738
SRR12181018	46148676	46105810	10320817	71544	68086
SRR12181019	33819562	33788954	4457145	74113	69098
SRR12181020	33305965	33266769	3103007	76655	73914
SRR12181021	28153273	28128889	5102081	78247	74634
SRR12181022	37316977	37221885	10946228	77236	71852
SRR12181023	29354537	29331356	11992299	81923	78052
SRR12181024	33680808	33653804	11837037	80064	77306
SRR12181025	58513459	58396452	10946372	77781	72724
SRR12181026	49980581	49559094	13589469	83433	76914
SRR12181027	33252263	33222498	6261679	75087	69987
SRR12181028	35442087	35414010	10968473	84318	80603
SRR12181029	30243713	30190305	5895753	73497	66854
SRR12181030	33514853	33482001	8978026	47727	43498
SRR12181031	41624741	41585939	8711072	68575	62517
SRR12181032	33705293	33676729	6752481	74716	71777
SRR12181033	39787311	39748513	8948735	67233	60288
SRR12181034	32795118	32762719	6367021	80049	72532
SRR12181035	39372729	39308351	9946836	81579	77728
SRR12181036	31296283	31268319	7482092	61367	56557
SRR12181037	34818239	34738341	3546096	74635	69971
SRR12181038	32781049	32723795	4256254	47036	43378
SRR12181039	40648021	40575162	4692938	62908	57588
SRR12181040	37336567	37272516	3107308	42755	37238
SRR12181041	38194212	38111896	8040806	80343	74669
SRR12181042	36914801	36862940	9433373	66941	60869
SRR12181043	29512640	29488490	1592629	49258	45586
SRR12181044	25577219	25554650	5706371	52778	49629
SRR12181045	40653395	40622490	12961906	83214	79748
SRR12181046	34486197	34453033	8586687	72497	68664
SRR12181047	33618852	33587449	12407953	59089	56442
SRR12181048	30079547	30054596	8260515	40507	37145
SRR12181049	50141011	50058041	18175016	69664	63736
SRR12181050	41344652	41292199	10251100	74578	70139
SRR12181051	38353857	38292172	7620458	63571	56749
SRR12181052	42633466	42573057	6966707	76664	71348
SRR12181053	49820246	49743996	10045923	60419	55229
SRR12181054	46819830	46548244	3684401	84883	79656
SRR12181055	38989758	38922266	8895525	72108	67558
SRR12181056	51368259	51075826	3745002	66691	61644
SRR12181057	30731641	30703549	6636294	76342	71851
SRR12181058	31548763	31512066	11851543	75734	69934
SRR12181059	44514679	44427088	5671433	86106	83767
SRR12898771	35666815	35633893	27318890	44389	41241
SRR12898772	42132548	42103368	32515708	42377	39056
SRR12898773	31634880	31613216	26238813	47493	44477
SRR12898774	40221066	40199767	29603678	63465	60701
SRR12898775	39212081	39190249	27939466	68181	64181
SRR12898776	46081211	46037415	19823721	70226	66776
SRR12898777	38798943	38768590	28428629	58812	55176
SRR12898778	15301246	14252774	9063479	72861	67097
SRR12898779	36739436	36702398	16663816	75006	69488
SRR12898780	41371244	41344441	27631461	82353	77119
SRR12898781	32139631	32119638	20464609	75205	70986
SRR12898782	50851938	50815519	32355749	78183	74126
SRR12898783	33229916	33194768	12327055	75755	68679
SRR12898784	41830271	41800386	23862028	64756	58554
SRR12898785	43543192	43506363	20250688	77898	73156
SRR12898786	43585469	43539337	12809780	82018	78238
SRR12898787	39069263	39042835	19314374	75644	71614
SRR12898788	36473909	36452278	22321837	76852	71130
SRR12898789	42680443	42649367	23406881	87458	85028
SRR12898790	42860794	42818533	15080359	71134	66932
SRR12898791	37096698	37049291	6078249	78647	73949
SRR12898792	44824623	44777038	13215109	87567	86082
SRR12898793	36130762	36093835	16315516	58547	53954
SRR12898794	39109968	39084589	25842043	48733	45088
SRR12898795	30208954	30175349	8522523	63573	58709
SRR12898796	49851675	49783479	10346677	50974	48143
SRR12898797	42093887	42052977	17007572	60993	57773
SRR12898798	40230118	40193037	17106763	59896	54067
SRR12898799	36004398	35973839	13068094	62356	58601
SRR12898800	50208669	50167841	34417955	57839	54628
SRR17134009	24201442	24184458	4825631	60722	56019
SRR17134010	16229653	16216406	2038931	49484	44447
SRR17134011	21500725	21488741	4671151	61662	57377
SRR17134012	24070141	24050353	3660251	57057	50066
SRR17134013	19712479	19695561	2556326	47972	44253
SRR17134014	23774999	23760962	2947436	49844	46594
SRR17188269	17670170	17647501	4296507	73445	68912
SRR17188270	21356022	21339355	9187606	80435	76205
SRR17188271	18877299	18850943	4767241	74887	70349
SRR17188272	19096579	19072972	4843027	84112	80885
SRR17188273	16826430	16808775	6508806	82007	77415
SRR17188274	21279401	21260807	16887744	88699	85109
SRR17188275	21577021	21559028	8254485	81204	78053
SRR17188276	18450809	18439251	9265757	75497	70788
SRR17188277	19344070	17277024	7855394	81085	76598
SRR17188278	19624956	19611938	8940873	76049	71343
SRR17188279	21291661	21275282	11020009	87237	84828
SRR17188280	21026445	21010519	8828145	78640	75241
SRR17188281	22233302	22220627	12465489	84222	81677
SRR17188282	21155256	21141320	9954394	82696	79228
SRR17188283	17493434	17474016	4129485	80829	77436
SRR17188284	15612388	15601522	7581231	79651	75218
SRR17188285	18406718	18392854	9336690	73234	68183
SRR17188286	23314235	23159614	14077616	75394	70680
SRR17188287	21838095	21822180	9230088	72352	67659
SRR17188288	19743868	19724728	9103330	68899	64817
SRR17188289	19863452	19849749	9344943	72325	68461
SRR17188290	19673661	19661655	11634096	74566	70374
SRR17188291	24231950	24214069	10898722	75159	72152
SRR17188292	22388070	22364429	11428706	73712	70103
SRR17188293	18278255	18260950	6514690	79664	76106
SRR17188294	15814614	15803898	7350991	78174	74853
SRR17188295	18739245	18717750	5838373	74949	71488
SRR17188296	18755389	18738841	7119884	76731	71727
SRR17188297	16656331	16637803	5870589	71931	68355
SRR17188298	18999551	18988235	13847135	80997	77501
SRR17188300	20733250	20708685	4084044	77679	74419
SRR7287194	27790596	23733586	18314065	69343	65222
SRR7287195	23605940	18999716	16084082	81395	75667
SRR7287196	38918193	29507390	27283369	60498	57014
SRR7287197	35714061	28484572	27210364	89138	86086
SRR7287198	31478320	26710118	24602550	70128	63959
SRR7287199	41499298	35419903	33925223	69737	64345
SRR7287200	34859396	29087613	26512372	69034	64567
SRR7287201	36930051	30981903	24128708	71936	67534
SRR7287202	44661964	34752519	26203619	77712	72437
SRR7287203	36336524	29514061	26176481	61178	57887
SRR7287204	42159499	34886096	29489162	62094	57665
SRR7287205	34840180	27695655	12763824	63393	59032
SRR7287206	34026185	26850468	14994131	70255	65582
SRR7287207	41438742	31387760	23743902	78581	74833
SRR7287208	37179384	32520971	27950615	67338	62553
SRR7287209	37545144	32605961	26672921	63988	58338
SRR7287210	32428229	26262832	23961078	87439	84079
SRR7287211	38517591	29385336	28887913	76909	71907
SRR7287212	24958061	21009698	15799574	73749	67029
SRR7287213	26495958	23253387	22331703	63869	58999
SRR7287214	35836301	27514699	24912827	82753	78419
SRR7287215	34853739	14521724	12773470	67699	63297
SRR7287216	37721400	30241258	27011599	64092	59393
SRR7287217	39564226	30905505	28712520	66888	62387
SRR7287218	35524736	27817258	26685863	67057	62525
SRR7287219	41906456	32486336	28699940	69478	64825
SRR7287220	40726376	31790328	26722258	80333	76102
SRR7287221	40143232	32821627	27690712	79909	75277
SRR7287222	44617911	34676207	31708040	61753	56656
SRR7287223	39444257	32050968	28626664	64371	60012
SRR7287224	25230662	21035617	19602831	75082	70957
SRR7287225	19802543	16323539	15622296	68658	63233
SRR7287226	20136477	16579146	11834722	79776	75743
SRR7287227	31104770	26917969	25852571	70483	66326
SRR7287228	35085474	29667347	14225893	60055	54517
SRR7287229	37703463	28557219	25712893	66831	62681
SRR7287230	31006894	25720133	24772186	69205	64862
SRR7287231	33568971	28079290	27372594	67245	62954
SRR7287232	38515432	29048605	27038165	80467	74759
SRR7287233	38435586	30513179	21943863	66814	62055
SRR7287234	18591488	15721573	15058436	64972	60574
SRR7287235	20360470	17317388	16366026	69776	64758
SRR7287236	37056735	29476904	26170218	62482	57188
SRR7287237	35858201	31405351	26296984	64875	59561
SRR7287238	34704301	30205048	26421235	66952	62148
SRR7287239	36486844	25724237	21845189	64341	59155
SRR7287240	40947389	27929961	20646111	66731	60405
SRR7287241	37751092	32928527	28594240	66169	60913
SRR7287242	32696046	28298818	23994765	68724	62899
SRR7287243	47539439	30906872	27279293	74577	69738
SRR7287244	47875045	31465896	22252577	63773	58771
SRR7287245	42733123	27479633	24038538	61857	55324
SRR7287246	46326831	31696255	19940660	67052	60745
SRR7287247	41026746	33486240	30240142	68299	61254
SRR7986789	18843463	16097572	1069628	73929	69596
SRR7986790	12471501	10283672	1121926	79325	75098
SRR7986791	13190191	10655759	832507	78732	74833
SRR7986792	28833471	27378611	2523377	75102	70489
SRR7986793	11326346	9626781	1268210	76875	72416
SRR7986794	13917287	11579493	588342	74434	71098
SRR7986795	13413693	10744995	1032250	78661	74133
SRR7986796	12001553	9895637	1751452	84969	79828
SRR7986797	12798722	10685517	1094029	79209	76190
SRR7986798	15198933	12461550	1047321	79582	75644
SRR7986799	26056720	24547187	1776875	71805	67202
SRR7986800	25176322	23643855	314310	61554	56393
SRR7986801	62502202	58521822	4789369	74432	69475
SRR7986802	60573829	56948284	3930037	71918	68153
SRR7986803	49628035	46484111	701972	65329	60218
SRR7986804	49117241	46423062	4483813	81566	78135
SRR7986805	25752110	24223517	2502310	81453	78307
SRR7986806	26146463	24682178	688058	68085	64863
SRR7986807	33550464	31668962	1733585	69051	65215
SRR7986808	29221726	27435702	3049314	78045	73462
SRR7986809	14694831	12322728	1442357	26672	24693
SRR7986810	20125006	17089858	1988415	67986	64624
SRR7986811	17512763	14418678	3322263	81743	75037

## Sheet: Table S5
Table S5. Quality control of reconstructed B. asteroides-related strains
Strain	marker lineage	genoms	markers	Completeness	Contamination	GC	GC std	Genome size	ambiguous bases	scaffolds	contigs	Longest scaffold	Longest contig	N50 (scaffolds)	N50 (contigs)	Mean scaffold length	Mean contig length	Coding density	Translation table	predicted genes
SRR12180945_Bifidobacterium_CL3	f__Bifidobacteriaceae	77	464	97.5354	0.757576	0.608976	0.0272873	2146648	0	17	17	658150	658150	451246	451246	126273	126273	0.883757	11	1706
SRR10810026_Bifidobacterium_CL2	f__Bifidobacteriaceae	77	464	97.1818	1.93182	0.603296	0.0164001	2132993	0	19	19	366954	366954	165351	165351	112263	112263	0.884857	11	1746
SRR10810013_Bifidobacterium_CL2	f__Bifidobacteriaceae	77	464	97.1818	1.93182	0.60396	0.0137772	2082587	0	22	22	775794	775794	165027	165027	94663	94663	0.886936	11	1656
SRR10810019_Bifidobacterium_CL2	f__Bifidobacteriaceae	77	464	97.1818	2.15909	0.599653	0.0378452	2163558	0	23	23	671239	671239	295892	295892	94067.7	94067.7	0.884132	11	1719
SRR10810012_Bifidobacterium_CL2	f__Bifidobacteriaceae	77	464	97.1818	1.93182	0.604245	0.0180049	2075820	0	18	18	381661	381661	169682	169682	115323	115323	0.887925	11	1635
SRR10810015_Bifidobacterium_CL2	f__Bifidobacteriaceae	77	464	97.1818	1.93182	0.603321	0.0194701	2163581	0	19	19	729880	729880	172293	172293	113873	113873	0.890493	11	1757
SRR10810020_Bifidobacterium_CL2	f__Bifidobacteriaceae	77	464	97.1818	1.93182	0.602934	0.0276629	2109154	0	25	25	360327	360327	192949	192949	84366.2	84366.2	0.885659	11	1721
SRR10810008_Bifidobacterium_CL2	f__Bifidobacteriaceae	77	464	97.1818	2.84091	0.603251	0.0212637	2226572	0	20	20	680051	680051	191437	191437	111329	111329	0.890585	11	1804
SRR10810027_Bifidobacterium_CL2	f__Bifidobacteriaceae	77	464	97.1818	1.93182	0.602418	0.0184876	2229968	0	19	19	673275	673275	226337	226337	117367	117367	0.883346	11	1812
SRR12180937_Bifidobacterium_CL3	f__Bifidobacteriaceae	77	464	97.1818	0.757576	0.609403	0.00451275	2076697	0	4	4	1487328	1487328	1487328	1487328	519174	519174	0.88205	11	1599
SRR12898772_Bifidobacterium_CL3	f__Bifidobacteriaceae	77	464	97.1818	0.984848	0.610446	0.00583905	2042066	0	5	5	773757	773757	712698	712698	408413	408413	0.881077	11	1575
SRR12181055_Bifidobacterium_CL3	f__Bifidobacteriaceae	77	464	97.1818	0.757576	0.610637	0.0168221	2078714	0	11	11	710811	710811	257456	257456	188974	188974	0.88288	11	1632
SRR12898781_Bifidobacterium_CL3	f__Bifidobacteriaceae	77	464	97.1818	1.32576	0.601981	0.0626749	2264303	0	25	25	898330	898330	487070	487070	90572.1	90572.1	0.882345	11	1754
SRR12898785_Bifidobacterium_CL8	f__Bifidobacteriaceae	77	464	97.1818	1.43939	0.595157	0.00796472	2237929	0	6	6	958910	958910	909290	909290	372988	372988	0.876568	11	1752
SRR12181005_Bifidobacterium_CL3	f__Bifidobacteriaceae	77	464	97.1313	1.7803	0.607271	0.0404749	2186114	0	27	27	1069318	1069318	228655	228655	80967.2	80967.2	0.880674	11	1714
SRR10810032_Bifidobacterium_CL1	f__Bifidobacteriaceae	77	464	97.1169	0.757576	0.596	0.0224066	1914633	0	17	17	383552	383552	207768	207768	112625	112625	0.884634	11	1556
SRR12898771_Bifidobacterium_CL8	f__Bifidobacteriaceae	77	464	97.1169	0.757576	0.597983	0.00863265	2132848	0	5	5	1807587	1807587	1807587	1807587	426570	426570	0.885152	11	1657
SRR10810011_Bifidobacterium_CL2	f__Bifidobacteriaceae	77	464	96.7273	1.93182	0.601851	0.0453809	2100879	0	37	37	251838	251838	121645	121645	56780.5	56780.5	0.885267	11	1677
SRR10810022_Bifidobacterium_CL2	f__Bifidobacteriaceae	77	464	96.7273	2.15909	0.600886	0.0290571	2127548	0	26	26	411227	411227	125717	125717	81828.8	81828.8	0.883146	11	1694
SRR12180984_Bifidobacterium_CL3	f__Bifidobacteriaceae	77	464	96.2727	6.43939	0.610057	0.0364101	2217784	0	29	29	846112	846112	401670	401670	76475.3	76475.3	0.884406	11	1729
SRR17134014_Bifidobacterium_CL2	f__Bifidobacteriaceae	77	464	95.8182	1.09848	0.603826	0.0170698	2149047	0	40	40	331865	331865	69685	69685	53726.2	53726.2	0.882102	11	1748
SRR10810017_Bifidobacterium_CL2	f__Bifidobacteriaceae	77	464	95.7045	2.15909	0.604352	0.0317816	2002922	0	58	58	139800	139800	65822	65822	34533.1	34533.1	0.896025	11	1600
SRR12181000_Bifidobacterium_CL3	f__Bifidobacteriaceae	77	464	95.3258	0.984848	0.609435	0.0226437	2026338	0	22	22	345267	345267	182460	182460	92106.3	92106.3	0.88118	11	1582
SRR10810024_Bifidobacterium_CL2	f__Bifidobacteriaceae	77	464	94.9848	2.84091	0.599168	0.0355771	2213124	0	44	44	301639	301639	127812	127812	50298.3	50298.3	0.883906	11	1785
SRR12898783_Bifidobacterium_CL8	f__Bifidobacteriaceae	77	464	94.6737	1.21212	0.597764	0.0241731	2182177	0	32	32	297017	297017	143558	143558	68193	68193	0.887578	11	1759
SRR12181056_Bifidobacterium_CL3	f__Bifidobacteriaceae	77	464	94.4545	0.757576	0.608506	0.0138611	2040698	0	25	25	320060	320060	129708	129708	81627.9	81627.9	0.878238	11	1619
SRR10810021_Bifidobacterium_CL2	f__Bifidobacteriaceae	77	464	94.303	2.15909	0.600583	0.0342364	2114716	0	23	23	511918	511918	125729	125729	91944.2	91944.2	0.881174	11	1679
SRR7287226_Bifidobacterium_CL3	f__Bifidobacteriaceae	77	464	94.2597	0.606061	0.6121	0.0234862	1915712	0	26	26	196083	196083	111134	111134	73681.2	73681.2	0.886764	11	1520
SRR12180960_Bifidobacterium_CL8	f__Bifidobacteriaceae	77	464	94.2192	2.43939	0.59838	0.0189671	2129623	0	32	32	367727	367727	182412	182412	66550.7	66550.7	0.888518	11	1726
SRR17134011_Bifidobacterium_CL2	f__Bifidobacteriaceae	77	464	93.5455	1.89394	0.60396	0.0211264	2095024	0	31	31	371278	371278	81929	81929	67581.4	67581.4	0.884108	11	1711
SRR12180948_Bifidobacterium_CL8	f__Bifidobacteriaceae	77	464	92.7608	0.757576	0.597991	0.0260183	2132528	0	55	55	174990	174990	68063	68063	38773.2	38773.2	0.886101	11	1746
SRR10810025_Bifidobacterium_CL2	f__Bifidobacteriaceae	77	464	92.3144	1.47727	0.602866	0.0397752	2037283	0	41	41	263615	263615	96121	96121	49689.8	49689.8	0.881245	11	1624
SRR10810028_Bifidobacterium_CL2	f__Bifidobacteriaceae	77	464	92.1818	1.47727	0.602191	0.0333847	2069004	0	61	61	159095	159095	68514	68514	33918.1	33918.1	0.889481	11	1682
SRR7287242_Bifidobacterium_CL3	f__Bifidobacteriaceae	77	464	92.0152	9.93056	0.609756	0.036919	2060474	0	63	63	139257	139257	56335	56335	32705.9	32705.9	0.882499	11	1653
SRR10914157_Bifidobacterium_CL2	f__Bifidobacteriaceae	77	464	91.8788	2.38636	0.605225	0.0298435	1941258	0	58	58	159449	159449	58864	58864	33470	33470	0.88728	11	1565
SRR12898778_Bifidobacterium_CL3	f__Bifidobacteriaceae	77	464	91.8409	0.871212	0.602267	0.0284303	1888822	0	10	10	976049	976049	976049	976049	188882	188882	0.883055	11	1480
SRR10914160_Bifidobacterium_CL4	f__Bifidobacteriaceae	77	464	91.6591	0.757576	0.600088	0.0283528	1861716	0	22	22	308656	308656	159657	159657	84623.5	84623.5	0.891529	11	1480
SRR12898797_Bifidobacterium_CL3	f__Bifidobacteriaceae	77	464	91.1212	0.757576	0.613293	0.013211	1932636	0	13	13	313644	313644	238953	238953	148664	148664	0.888001	11	1562
SRR12181004_Bifidobacterium_CL3	f__Bifidobacteriaceae	77	464	90.8182	1.30303	0.610835	0.0253972	1925801	0	30	30	355887	355887	130770	130770	64193.4	64193.4	0.88583	11	1507
SRR11267066_Bifidobacterium_CL2	f__Bifidobacteriaceae	77	464	90.2247	1.93182	0.603849	0.0356735	1948066	0	82	82	152167	152167	43447	43447	23756.9	23756.9	0.891383	11	1579
SRR12180954_Bifidobacterium_CL3	f__Bifidobacteriaceae	77	464	90.1894	6.85606	0.609726	0.0350356	1973682	0	54	54	123620	123620	65107	65107	36549.7	36549.7	0.887528	11	1569
SRR11267043_Bifidobacterium_CL2	f__Bifidobacteriaceae	77	464	89.7045	2.15909	0.60719	0.0346932	1847973	0	72	72	154227	154227	43986	43986	25666.3	25666.3	0.90169	11	1488
SRR12180943_Bifidobacterium_CL3	f__Bifidobacteriaceae	77	464	89.2716	0.757576	0.612633	0.0313326	1815857	0	59	59	111744	111744	50031	50031	30777.2	30777.2	0.891723	11	1432
SRR11267076_Bifidobacterium_CL2	f__Bifidobacteriaceae	77	464	89.204	1.47727	0.607445	0.0345992	1860390	0	58	58	160830	160830	59316	59316	32075.7	32075.7	0.899694	11	1508
SRR7287227_Bifidobacterium_CL3	f__Bifidobacteriaceae	77	464	89.1245	0.909091	0.605761	0.0554733	2081713	0	43	43	232765	232765	79029	79029	48411.9	48411.9	0.889175	11	1661
SRR11267054_Bifidobacterium_CL2	f__Bifidobacteriaceae	77	464	88.8485	1.59091	0.604118	0.0354312	1927619	0	62	62	144968	144968	53927	53927	31090.6	31090.6	0.895669	11	1542
SRR11267069_Bifidobacterium_CL2	f__Bifidobacteriaceae	77	464	88.3182	1.36364	0.604697	0.0424015	1910543	0	87	87	134774	134774	33075	33075	21960.3	21960.3	0.89504	11	1568
SRR12180955_Bifidobacterium_CL3	f__Bifidobacteriaceae	77	464	87.8041	0.606061	0.613199	0.0278878	1767614	0	27	27	293484	293484	125967	125967	65467.2	65467.2	0.890046	11	1395
SRR12898800_Bifidobacterium_CL3	f__Bifidobacteriaceae	77	464	87.7247	0.757576	0.609813	0.0294734	1979383	0	45	45	255249	255249	102739	102739	43986.3	43986.3	0.884158	11	1586
SRR11267065_Bifidobacterium_CL2	f__Bifidobacteriaceae	77	464	87.6472	3.18182	0.603341	0.037873	1962102	0	40	40	306220	306220	94503	94503	49052.6	49052.6	0.893194	11	1602
SRR7287216_Bifidobacterium_CL8	f__Bifidobacteriaceae	77	464	87.5335	1.26894	0.598059	0.0239699	1959107	0	70	70	86121	86121	41349	41349	27987.2	27987.2	0.893074	11	1585
SRR12180962_Bifidobacterium_CL3	f__Bifidobacteriaceae	77	464	87.3232	0.833333	0.612099	0.0293493	1789359	0	57	57	206205	206205	55531	55531	31392.3	31392.3	0.89166	11	1437
SRR10914165_Bifidobacterium_CL2	f__Bifidobacteriaceae	77	464	86.6515	1.47727	0.606296	0.028845	1826022	0	69	69	238205	238205	41142	41142	26464.1	26464.1	0.892761	11	1476
SRR12898782_Bifidobacterium_CL3	f__Bifidobacteriaceae	77	464	86.2078	4.73485	0.600555	0.0745825	2155762	0	40	40	849311	849311	647602	647602	53894.1	53894.1	0.872805	11	1691
SRR11267077_Bifidobacterium_CL2	f__Bifidobacteriaceae	77	464	85.1598	2.38636	0.603622	0.0430318	1910835	0	57	57	184418	184418	58439	58439	33523.4	33523.4	0.891371	11	1545
SRR11267070_Bifidobacterium_CL2	f__Bifidobacteriaceae	77	464	84.9343	1.81818	0.604874	0.0378467	1845106	0	77	77	124148	124148	46141	46141	23962.4	23962.4	0.894	11	1477
SRR12180950_Bifidobacterium_CL8	f__Bifidobacteriaceae	77	464	84.7305	1.06061	0.595793	0.0215417	1935295	0	42	42	171842	171842	96022	96022	46078.5	46078.5	0.881967	11	1530
SRR12181011_Bifidobacterium_CL3	f__Bifidobacteriaceae	77	464	84.2753	2.80303	0.609686	0.0376169	1775121	0	112	112	99847	99847	20320	20320	15849.3	15849.3	0.88809	11	1452
SRR12898783_Bifidobacterium_CL5	f__Bifidobacteriaceae	77	464	84	1.55303	0.608387	0.0173076	1637196	0	17	17	255441	255441	107780	107780	96305.6	96305.6	0.886642	11	1301
SRR12181002_Bifidobacterium_CL3	f__Bifidobacteriaceae	77	464	83.3561	15	0.607367	0.0284971	2055588	0	71	71	148451	148451	45837	45837	28951.9	28951.9	0.882084	11	1686
SRR11267068_Bifidobacterium_CL2	f__Bifidobacteriaceae	77	464	83.2677	2.27273	0.605543	0.0380924	1812214	0	80	80	112744	112744	45133	45133	22652.7	22652.7	0.894471	11	1443
SRR7287194_Bifidobacterium_CL3	f__Bifidobacteriaceae	77	464	82.895	3.90152	0.609601	0.04115	1813934	0	78	78	171194	171194	35146	35146	23255.6	23255.6	0.887989	11	1460
SRR12181012_Bifidobacterium_CL3	f__Bifidobacteriaceae	77	464	82.1768	4.05556	0.609784	0.0351663	1812961	0	82	82	75967	75967	37526	37526	22109.3	22109.3	0.885113	11	1440
SRR12898800_Bifidobacterium_CL4	f__Bifidobacteriaceae	77	464	82.0357	8.86364	0.598826	0.0346317	1878226	0	84	84	65692	65692	36168	36168	22359.8	22359.8	0.891379	11	1547
SRR12898793_Bifidobacterium_CL3	f__Bifidobacteriaceae	77	464	81.9919	58.6131	0.608883	0.0326791	3125494	0	152	152	104821	104821	27387	27387	20562.5	20562.5	0.880471	11	2557
SRR10810036_Bifidobacterium_CL8	f__Bifidobacteriaceae	77	464	81.6497	3.18182	0.59693	0.035676	1866346	0	97	97	60868	60868	31889	31889	19240.7	19240.7	0.893068	11	1519
SRR7287220_Bifidobacterium_CL1	f__Bifidobacteriaceae	77	464	81.4591	0.606061	0.596491	0.0303868	1623673	0	71	71	83697	83697	36042	36042	22868.6	22868.6	0.88326	11	1337
SRR7287209_Bifidobacterium_CL3	f__Bifidobacteriaceae	77	464	81.4242	4.55556	0.614028	0.0328837	1840980	0	78	78	104054	104054	34289	34289	23602.3	23602.3	0.893304	11	1516
SRR11267067_Bifidobacterium_CL2	f__Bifidobacteriaceae	77	464	81.1591	2.23485	0.604211	0.0405298	1820582	0	83	83	103687	103687	54217	54217	21934.7	21934.7	0.900225	11	1461
SRR12898779_Bifidobacterium_CL3	f__Bifidobacteriaceae	77	464	81.0909	2.34848	0.610436	0.0245924	1901247	0	38	38	292165	292165	122498	122498	50032.8	50032.8	0.893442	11	1535
SRR10810018_Bifidobacterium_CL3	f__Bifidobacteriaceae	77	464	80.6995	1.36364	0.611691	0.033743	1830731	0	75	75	122488	122488	36355	36355	24409.7	24409.7	0.893309	11	1521
SRR12898773_Bifidobacterium_CL3	f__Bifidobacteriaceae	77	464	80.6061	4.58333	0.610421	0.0271921	1896180	0	17	17	900521	900521	303768	303768	111540	111540	0.884372	11	1558
SRR12180935_Bifidobacterium_CL3	f__Bifidobacteriaceae	77	464	80.3636	1.21212	0.608557	0.0257917	1757863	0	14	14	514570	514570	456042	456042	125562	125562	0.88778	11	1420
SRR7287233_Bifidobacterium_CL8	f__Bifidobacteriaceae	77	464	80.233	6.55303	0.596573	0.0307987	2018989	0	90	90	170806	170806	31346	31346	22433.2	22433.2	0.882768	11	1644
SRR7986801_Bifidobacterium_CL8	f__Bifidobacteriaceae	77	464	80.0184	1.39394	0.595654	0.0369225	1768546	0	127	127	44781	44781	16483	16483	13925.6	13925.6	0.884529	11	1512
SRR12180961_Bifidobacterium_CL3	f__Bifidobacteriaceae	77	464	79.7955	14.8864	0.604369	0.0362931	2148128	0	125	125	100949	100949	23510	23510	17185	17185	0.888081	11	1743
SRR10810031_Bifidobacterium_CL8	f__Bifidobacteriaceae	77	464	79.6737	1.21212	0.599726	0.0237068	1768393	0	71	71	99484	99484	33229	33229	24906.9	24906.9	0.890823	11	1452
SRR7287223_Bifidobacterium_CL3	f__Bifidobacteriaceae	77	464	79.2904	1.74242	0.611469	0.0339996	1606464	0	50	50	175111	175111	48938	48938	32129.3	32129.3	0.887056	11	1323
SRR12180997_Bifidobacterium_CL3	f__Bifidobacteriaceae	77	464	79.2348	1.09848	0.606471	0.0308381	1757867	0	70	70	103135	103135	50825	50825	25112.4	25112.4	0.892967	11	1412
SRR7287218_Bifidobacterium_CL3	f__Bifidobacteriaceae	77	464	78.9264	1.21212	0.612944	0.0316157	1791188	0	74	74	115162	115162	42723	42723	24205.2	24205.2	0.886102	11	1465
SRR12180953_Bifidobacterium_CL3	f__Bifidobacteriaceae	77	464	78.5871	1.21212	0.613799	0.0258449	1553431	0	76	76	74503	74503	28721	28721	20439.9	20439.9	0.887784	11	1272
SRR12181012_Bifidobacterium_CL8	f__Bifidobacteriaceae	77	464	77.8214	1.51515	0.597777	0.0276326	1877898	0	76	76	108684	108684	38599	38599	24709.2	24709.2	0.884817	11	1472
SRR11267078_Bifidobacterium_CL2	f__Bifidobacteriaceae	77	464	77.4444	2.59091	0.60518	0.0329795	1652441	0	107	107	60512	60512	19087	19087	15443.4	15443.4	0.89773	11	1355
SRR12180957_Bifidobacterium_CL3	f__Bifidobacteriaceae	77	464	77.3182	5.30303	0.606842	0.0401563	1712055	0	70	70	129355	129355	43539	43539	24457.9	24457.9	0.882976	11	1427
SRR11267075_Bifidobacterium_CL2	f__Bifidobacteriaceae	77	464	77.2417	1.70455	0.603704	0.0335896	1724629	0	112	112	83496	83496	20744	20744	15398.5	15398.5	0.896138	11	1408
SRR10914164_Bifidobacterium_CL2	f__Bifidobacteriaceae	77	464	76.9318	1.37626	0.607805	0.0311056	1606821	0	114	114	50379	50379	16264	16264	14094.9	14094.9	0.896857	11	1331
SRR11267079_Bifidobacterium_CL2	f__Bifidobacteriaceae	77	464	76.4697	1.36364	0.607104	0.0313451	1685987	0	110	110	48013	48013	19432	19432	15327.2	15327.2	0.898531	11	1385
SRR12181022_Bifidobacterium_CL3	f__Bifidobacteriaceae	77	464	76.2955	2.0101	0.609655	0.0346927	1713850	0	60	60	125484	125484	53708	53708	28564.2	28564.2	0.884574	11	1405
SRR12898793_Bifidobacterium_CL5	f__Bifidobacteriaceae	77	464	76.2532	1.21212	0.605976	0.0215266	1585146	0	22	22	287138	287138	140742	140742	72052.1	72052.1	0.88288	11	1259
SRR12180968_Bifidobacterium_CL3	f__Bifidobacteriaceae	77	464	75.7633	0.757576	0.614017	0.0284417	1624982	0	103	103	79727	79727	22033	22033	15776.5	15776.5	0.888494	11	1365
SRR12181058_Bifidobacterium_CL3	f__Bifidobacteriaceae	77	464	75.5189	2.87879	0.608509	0.0448799	1671502	0	67	67	129112	129112	35634	35634	24947.8	24947.8	0.886036	11	1373
SRR12181049_Bifidobacterium_CL3	f__Bifidobacteriaceae	77	464	75.447	1.43939	0.610903	0.0288717	1569520	0	42	42	135626	135626	63369	63369	37369.5	37369.5	0.884329	11	1264
SRR12180997_Bifidobacterium_CL8	f__Bifidobacteriaceae	77	464	74.824	1.66667	0.595899	0.0342206	1694944	0	89	89	91935	91935	28644	28644	19044.3	19044.3	0.881755	11	1374
SRR11267081_Bifidobacterium_CL2	f__Bifidobacteriaceae	77	464	74.6995	1.36364	0.606554	0.0332143	1616397	0	128	128	57196	57196	15134	15134	12628.1	12628.1	0.898436	11	1357
SRR7287235_Bifidobacterium_CL3	f__Bifidobacteriaceae	77	464	74.6055	3.91414	0.607505	0.0465471	1729980	0	114	114	76368	76368	20557	20557	15175.3	15175.3	0.886884	11	1408
SRR11267074_Bifidobacterium_CL2	f__Bifidobacteriaceae	77	464	74.2601	1.11364	0.603987	0.0355967	1631931	0	121	121	52506	52506	18420	18420	13487	13487	0.896121	11	1370
SRR12180936_Bifidobacterium_CL3	f__Bifidobacteriaceae	77	464	74.0303	0.606061	0.606714	0.0393735	1663421	0	76	76	144980	144980	33561	33561	21887.1	21887.1	0.879988	11	1355
SRR11267072_Bifidobacterium_CL2	f__Bifidobacteriaceae	77	464	73.7601	1.36364	0.604373	0.0332287	1651266	0	107	107	82691	82691	19963	19963	15432.4	15432.4	0.892747	11	1358
SRR11267073_Bifidobacterium_CL2	f__Bifidobacteriaceae	77	464	73.6237	1.13636	0.604833	0.031019	1635683	0	118	118	40725	40725	18383	18383	13861.7	13861.7	0.898457	11	1367
SRR12180991_Bifidobacterium_CL8	f__Bifidobacteriaceae	77	464	73.3012	5.2803	0.594227	0.0335158	1851743	0	95	95	83801	83801	28742	28742	19492	19492	0.882745	11	1534
SRR7287201_Bifidobacterium_CL3	f__Bifidobacteriaceae	77	464	73.0841	0.984848	0.61017	0.0380396	1670134	0	89	89	88268	88268	26748	26748	18765.6	18765.6	0.891328	11	1370
SRR7287224_Bifidobacterium_CL3	f__Bifidobacteriaceae	77	464	72.8763	2.65152	0.609069	0.04021	1640103	0	98	98	102125	102125	22672	22672	16735.7	16735.7	0.888094	11	1356
SRR12898790_Bifidobacterium_CL3	f__Bifidobacteriaceae	77	464	72.702	2.87879	0.608766	0.0297515	1533005	0	42	42	280729	280729	55529	55529	36500.1	36500.1	0.89312	11	1227
SRR12180941_Bifidobacterium_CL3	f__Bifidobacteriaceae	77	464	72.3222	28.7237	0.609111	0.0368049	2146515	0	162	162	69249	69249	16901	16901	13250.1	13250.1	0.883855	11	1789
SRR10810033_Bifidobacterium_CL5	f__Bifidobacteriaceae	77	464	72.0896	41.3977	0.605103	0.0377594	2236582	0	167	167	65424	65424	15702	15702	13392.7	13392.7	0.890757	11	1885
SRR7287219_Bifidobacterium_CL5	f__Bifidobacteriaceae	77	464	71.3965	15.2992	0.604397	0.0385874	1849580	0	156	156	50678	50678	12845	12845	11856.3	11856.3	0.895663	11	1554
SRR11267080_Bifidobacterium_CL2	f__Bifidobacteriaceae	77	464	70.9823	2.13636	0.604348	0.0347705	1590950	0	112	112	51728	51728	18739	18739	14204.9	14204.9	0.898739	11	1321
SRR12181025_Bifidobacterium_CL3	f__Bifidobacteriaceae	77	464	70.9091	1.40152	0.608235	0.0308001	1663552	0	64	64	150539	150539	42406	42406	25993	25993	0.884088	11	1353
SRR12181051_Bifidobacterium_CL3	f__Bifidobacteriaceae	77	464	70.7449	1.17424	0.613407	0.0303682	1484280	0	110	110	49692	49692	15484	15484	13493.5	13493.5	0.893945	11	1254
SRR12181018_Bifidobacterium_CL8	f__Bifidobacteriaceae	77	464	70.4502	0.151515	0.597108	0.0153997	1591447	0	8	8	627321	627321	404604	404604	198931	198931	0.887007	11	1230
SRR11267042_Bifidobacterium_CL2	f__Bifidobacteriaceae	77	464	70.4217	1.36364	0.604604	0.0354685	1627906	0	109	109	82411	82411	19936	19936	14934.9	14934.9	0.899553	11	1331
SRR12180946_Bifidobacterium_CL8	f__Bifidobacteriaceae	77	464	70.0606	0.378788	0.599935	0.0153268	1603176	0	8	8	758004	758004	313580	313580	200397	200397	0.891349	11	1257
SRR7287247_Bifidobacterium_CL3	f__Bifidobacteriaceae	77	464	70.0081	1.06061	0.607787	0.0441712	1551175	0	74	74	127159	127159	29369	29369	20961.8	20961.8	0.887403	11	1242
SRR12181013_Bifidobacterium_CL3	f__Bifidobacteriaceae	77	464	69.8952	1.43939	0.608288	0.0341479	1524850	0	153	153	50339	50339	10048	10048	9966.34	9966.34	0.882858	11	1286
SRR12898774_Bifidobacterium_CL3	f__Bifidobacteriaceae	77	464	69.8902	1.57197	0.606382	0.0327721	1587392	0	26	26	346299	346299	186288	186288	61053.5	61053.5	0.892275	11	1235
SRR11267071_Bifidobacterium_CL2	f__Bifidobacteriaceae	77	464	69.7816	1.47727	0.603723	0.034367	1589453	0	121	121	47625	47625	15918	15918	13136	13136	0.895942	11	1318
SRR7287199_Bifidobacterium_CL3	f__Bifidobacteriaceae	77	464	69.4596	2.95455	0.607819	0.0428676	1480350	0	89	89	77850	77850	23874	23874	16633.1	16633.1	0.887557	11	1225
SRR7287246_Bifidobacterium_CL3	f__Bifidobacteriaceae	77	464	69.1616	2.42424	0.607188	0.0453748	1628422	0	100	100	71644	71644	21776	21776	16284.2	16284.2	0.890694	11	1325
SRR7287232_Bifidobacterium_CL3	f__Bifidobacteriaceae	77	464	69.0631	0.727273	0.612637	0.0379265	1542418	0	89	89	115479	115479	23827	23827	17330.5	17330.5	0.888312	11	1270
SRR7287198_Bifidobacterium_CL3	f__Bifidobacteriaceae	77	464	68.3043	0.30303	0.609376	0.0393005	1598387	0	100	100	58870	58870	20383	20383	15983.9	15983.9	0.89376	11	1331
SRR12181053_Bifidobacterium_CL3	f__Bifidobacteriaceae	77	464	67.8896	1.66667	0.610057	0.036637	1501761	0	82	82	94383	94383	24973	24973	18314.2	18314.2	0.889634	11	1212
SRR10810041_Bifidobacterium_CL3	f__Bifidobacteriaceae	77	464	67.8699	1.38889	0.608857	0.045599	1577609	0	99	99	65038	65038	21585	21585	15935.4	15935.4	0.894592	11	1279
SRR7287231_Bifidobacterium_CL3	f__Bifidobacteriaceae	77	464	67.6629	1.43939	0.611446	0.0359946	1496716	0	87	87	88325	88325	22779	22779	17203.6	17203.6	0.887248	11	1193
SRR10810018_Bifidobacterium_CL4	f__Bifidobacteriaceae	77	464	67.2197	0.568182	0.600483	0.036811	1471476	0	53	53	110749	110749	43006	43006	27763.7	27763.7	0.894216	11	1170
SRR12898788_Bifidobacterium_CL3	f__Bifidobacteriaceae	77	464	67.0303	37.8788	0.604312	0.0427712	2256341	0	148	148	119415	119415	20819	20819	15245.5	15245.5	0.885129	11	1853
SRR12181003_Bifidobacterium_CL3	f__Bifidobacteriaceae	77	464	66.9975	4.18434	0.604788	0.0424772	1736420	0	89	89	94502	94502	30430	30430	19510.3	19510.3	0.884394	11	1380
SRR10810035_Bifidobacterium_CL3	f__Bifidobacteriaceae	77	464	66.7495	2.39899	0.606099	0.0360107	1510061	0	76	76	74614	74614	28357	28357	19869.2	19869.2	0.892616	11	1199
SRR7287231_Bifidobacterium_CL8	k__Bacteria	5449	104	66.489	0	0.597952	0.0347364	1861149	0	70	70	93063	93063	40362	40362	26587.8	26587.8	0.892516	11	1549
SRR17188279_Bifidobacterium_CL8	f__Bifidobacteriaceae	77	464	66.2772	1.17424	0.591736	0.0346621	1626721	0	121	121	66126	66126	15982	15982	13444	13444	0.886279	11	1370
SRR10810038_Bifidobacterium_CL5	f__Bifidobacteriaceae	77	464	66.2727	1.4697	0.609355	0.0268175	1330022	0	14	14	740661	740661	740661	740661	95001.6	95001.6	0.891949	11	1108
SRR7287229_Bifidobacterium_CL3	k__Bacteria	5449	104	65.7837	0	0.605094	0.0422154	1455532	0	91	91	108776	108776	22326	22326	15994.9	15994.9	0.883454	11	1167
SRR12898771_Bifidobacterium_CL3	k__Bacteria	5449	104	65.627	0	0.608417	0.0278954	1407052	0	92	92	56042	56042	18246	18246	15294	15294	0.904656	11	1120
SRR12180971_Bifidobacterium_CL3	f__Bifidobacteriaceae	77	464	65.1616	0.378788	0.610605	0.0338818	1460513	0	86	86	70597	70597	20003	20003	16982.7	16982.7	0.883445	11	1213
SRR7287217_Bifidobacterium_CL8	f__Bifidobacteriaceae	77	464	65.1315	0.757576	0.596726	0.0415905	1676589	0	102	102	96321	96321	23850	23850	16437.1	16437.1	0.890008	11	1378
SRR7287237_Bifidobacterium_CL3	f__Bifidobacteriaceae	77	464	64.9369	5.93434	0.602301	0.0481749	1781547	0	111	111	76591	76591	23684	23684	16050	16050	0.881086	11	1445
SRR17188283_Bifidobacterium_CL8	f__Bifidobacteriaceae	77	464	64.8481	2.00758	0.597614	0.0319058	1440522	0	155	155	25526	25526	10085	10085	9293.69	9293.69	0.889889	11	1258
SRR12181010_Bifidobacterium_CL8	f__Bifidobacteriaceae	77	464	64.0563	0.568182	0.59669	0.0347246	1735966	0	111	111	71438	71438	20244	20244	15639.3	15639.3	0.880343	11	1427
SRR10810031_Bifidobacterium_CL3	k__Bacteria	5449	104	63.7931	1.72414	0.612379	0.0306235	1425061	0	79	79	68707	68707	24678	24678	18038.7	18038.7	0.888152	11	1156
SRR12898800_Bifidobacterium_CL5	f__Bifidobacteriaceae	77	464	63.2276	0.606061	0.616213	0.0277005	1168599	0	63	63	59498	59498	23776	23776	18549.2	18549.2	0.899609	11	954
SRR7986792_Bifidobacterium_CL8	f__Bifidobacteriaceae	77	464	62.5664	0.151515	0.596443	0.0361651	1362454	0	135	135	34709	34709	10687	10687	10092.3	10092.3	0.888001	11	1208
SRR12180983_Bifidobacterium_CL3	k__Bacteria	5449	104	62.1003	0	0.61151	0.0265477	1573202	0	79	79	110992	110992	31619	31619	19913.9	19913.9	0.88795	11	1280
SRR10810030_Bifidobacterium_CL8	f__Bifidobacteriaceae	77	464	61.0525	0.681818	0.598088	0.0307834	1634663	0	76	76	103503	103503	30431	30431	21508.7	21508.7	0.88606	11	1322
SRR12180988_Bifidobacterium_CL8	f__Bifidobacteriaceae	77	464	60.9628	1.36364	0.592844	0.0326816	1579019	0	79	79	77838	77838	33154	33154	19987.6	19987.6	0.884662	11	1308
SRR12181034_Bifidobacterium_CL3	f__Bifidobacteriaceae	77	464	60.6427	0.909091	0.609492	0.0403415	1298579	0	139	139	25816	25816	10119	10119	9342.29	9342.29	0.880802	11	1130
SRR10810002_Bifidobacterium_CL4	f__Bifidobacteriaceae	77	464	60.6263	2.9881	0.6037	0.0435647	1398193	0	114	114	44413	44413	15314	15314	12264.9	12264.9	0.896576	11	1156
SRR17188292_Bifidobacterium_CL3	f__Bifidobacteriaceae	77	464	60.5119	20.6061	0.603388	0.0417465	2018157	0	168	168	53097	53097	14195	14195	12012.8	12012.8	0.879622	11	1702
SRR12898789_Bifidobacterium_CL4	k__Bacteria	5449	104	60.3448	3.44828	0.603618	0.0334758	1564323	0	98	98	90812	90812	22503	22503	15962.5	15962.5	0.896062	11	1283
SRR7287225_Bifidobacterium_CL5	f__Bifidobacteriaceae	77	464	60.1086	6.83081	0.605565	0.0476746	1465098	0	91	91	93379	93379	19893	19893	16100	16100	0.892114	11	1248
SRR17188280_Bifidobacterium_CL8	f__Bifidobacteriaceae	77	464	59.6889	1.06061	0.593112	0.0304868	1496705	0	91	91	49708	49708	23392	23392	16447.3	16447.3	0.887823	11	1253
SRR7287220_Bifidobacterium_CL3	f__Bifidobacteriaceae	77	464	59.4968	0.848485	0.609804	0.0436078	1336776	0	98	98	50006	50006	18199	18199	13640.6	13640.6	0.897391	11	1099
SRR10810005_Bifidobacterium_CL3	k__Bacteria	5449	104	59.2006	0.31348	0.604472	0.0534284	1570901	0	118	118	55250	55250	16306	16306	13312.7	13312.7	0.891143	11	1287
SRR7287224_Bifidobacterium_CL8	k__Bacteria	5449	104	59.1954	0	0.596285	0.0351275	1589265	0	98	98	54779	54779	20750	20750	16217	16217	0.885375	11	1284
SRR10810041_Bifidobacterium_CL5	f__Bifidobacteriaceae	77	464	58.7677	0.833333	0.60375	0.0519481	1235776	0	91	91	61424	61424	15538	15538	13580	13580	0.901102	11	1008
SRR17188285_Bifidobacterium_CL8	f__Bifidobacteriaceae	77	464	58.7103	0.795455	0.593159	0.0321666	1561489	0	73	73	133296	133296	31853	31853	21390.3	21390.3	0.886294	11	1267
SRR12181028_Bifidobacterium_CL3	f__Bifidobacteriaceae	77	464	58.697	0.356061	0.609178	0.037301	1348886	0	131	131	34607	34607	10806	10806	10296.8	10296.8	0.8864	11	1117
SRR17188297_Bifidobacterium_CL3	f__Bifidobacteriaceae	77	464	58.4785	1.28788	0.602988	0.0405531	1416786	0	97	97	80277	80277	20489	20489	14606	14606	0.880064	11	1218
SRR12180979_Bifidobacterium_CL8	f__Bifidobacteriaceae	77	464	57.9527	0.545455	0.592866	0.0360715	1458462	0	139	139	39586	39586	10997	10997	10492.5	10492.5	0.886788	11	1205
SRR10810016_Bifidobacterium_CL2	f__Bifidobacteriaceae	77	464	57.6194	1.81818	0.599159	0.0456316	1393140	0	85	85	144331	144331	19413	19413	16389.9	16389.9	0.893217	11	1163
SRR17188281_Bifidobacterium_CL3	f__Bifidobacteriaceae	77	464	57.3409	0.30303	0.610156	0.0416303	1251217	0	46	46	142848	142848	54841	54841	27200.4	27200.4	0.895975	11	995
SRR12180956_Bifidobacterium_CL3	f__Bifidobacteriaceae	77	464	57.1071	0.833333	0.605144	0.0335851	1484507	0	119	119	56958	56958	15319	15319	12474.8	12474.8	0.879627	11	1242
SRR12180976_Bifidobacterium_CL3	f__Bifidobacteriaceae	77	464	56.9255	0.378788	0.602292	0.0398646	1403026	0	104	104	54032	54032	16618	16618	13490.6	13490.6	0.882232	11	1185
SRR12181002_Bifidobacterium_CL8	k__Bacteria	5449	104	56.8966	0	0.593667	0.0309072	1512945	0	76	76	66550	66550	29641	29641	19907.2	19907.2	0.884068	11	1265
SRR12898780_Bifidobacterium_CL4	k__Bacteria	5449	104	56.8966	5.17241	0.601058	0.0356485	1446967	0	69	69	89396	89396	29738	29738	20970.5	20970.5	0.897202	11	1174
SRR12180970_Bifidobacterium_CL3	k__Bacteria	5449	104	56.8339	0	0.611985	0.0373091	1117932	0	121	121	51265	51265	9229	9229	9239.11	9239.11	0.889815	11	975
SRR10914155_Bifidobacterium_CL2	f__Bifidobacteriaceae	77	464	56.7713	0.30303	0.607832	0.0312745	1191454	0	122	122	26631	26631	10252	10252	9766.02	9766.02	0.883179	11	1024
SRR10914158_Bifidobacterium_CL4	f__Bifidobacteriaceae	77	464	56.7437	0.871212	0.593907	0.0363447	1320121	0	71	71	66662	66662	32088	32088	18593.3	18593.3	0.884814	11	1076
SRR12180949_Bifidobacterium_CL8	f__Bifidobacteriaceae	77	464	56.6649	0.606061	0.591841	0.0333524	1513897	0	126	126	40789	40789	14180	14180	12015.1	12015.1	0.884544	11	1260
SRR12181052_Bifidobacterium_CL3	f__Bifidobacteriaceae	77	464	56.5	0.454545	0.602123	0.043534	1318980	0	89	89	83657	83657	18467	18467	14820	14820	0.880724	11	1120
SRR7287225_Bifidobacterium_CL8	k__Bacteria	5449	104	56.3793	0	0.592386	0.0333373	1532267	0	68	68	92378	92378	29580	29580	22533.3	22533.3	0.878316	11	1251
SRR7287196_Bifidobacterium_CL1	k__Bacteria	5449	104	56.3741	0	0.60135	0.0293224	1310409	0	91	91	45388	45388	19157	19157	14400.1	14400.1	0.87998	11	1102
SRR17188275_Bifidobacterium_CL3	f__Bifidobacteriaceae	77	464	56.0922	0.454545	0.603003	0.0387575	1435261	0	81	81	65145	65145	22132	22132	17719.3	17719.3	0.8817	11	1172
SRR7287198_Bifidobacterium_CL8	k__Bacteria	5449	104	55.7994	0	0.59322	0.0384926	1466579	0	98	98	61644	61644	16572	16572	14965.1	14965.1	0.893698	11	1221
SRR7287218_Bifidobacterium_CL4	f__Bifidobacteriaceae	77	464	54.9767	1.40152	0.609404	0.0335843	1002720	0	64	64	65695	65695	19258	19258	15667.5	15667.5	0.911183	11	826
SRR10810035_Bifidobacterium_CL5	f__Bifidobacteriaceae	77	464	54.6616	5.4881	0.61287	0.044083	1117622	0	96	96	66825	66825	12434	12434	11641.9	11641.9	0.902895	11	943
SRR12180939_Bifidobacterium_CL3	k__Bacteria	5449	104	54.3365	0	0.601924	0.0354742	1530453	0	85	85	93004	93004	24021	24021	18005.3	18005.3	0.887052	11	1252
SRR10810002_Bifidobacterium_CL8	f__Bifidobacteriaceae	77	464	54.1766	2.80303	0.600516	0.0334629	1381706	0	116	116	38678	38678	13290	13290	11911.3	11911.3	0.891766	11	1181
SRR17188280_Bifidobacterium_CL3	k__Bacteria	5449	104	52.5862	0	0.613896	0.0300111	1503186	0	64	64	97037	97037	36360	36360	23487.3	23487.3	0.900404	11	1243
SRR7287222_Bifidobacterium_CL5	f__Bifidobacteriaceae	77	464	52.5215	0.681818	0.600687	0.0547303	1077930	0	82	82	47598	47598	16836	16836	13145.5	13145.5	0.896617	11	905
SRR10810037_Bifidobacterium_CL3	f__Bifidobacteriaceae	77	464	52.2677	6.44697	0.60077	0.0479619	1410224	0	120	120	62024	62024	14398	14398	11751.9	11751.9	0.885941	11	1122
SRR12898775_Bifidobacterium_CL5	f__Bifidobacteriaceae	77	464	52.0265	4.26515	0.596492	0.055328	1188441	0	63	63	101949	101949	27521	27521	18864.1	18864.1	0.88061	11	959
SRR12181036_Bifidobacterium_CL8	f__Bifidobacteriaceae	77	464	51.9989	1.39141	0.589183	0.0370313	1329634	0	141	141	29808	29808	9377	9377	9430.03	9430.03	0.884372	11	1166
SRR12180967_Bifidobacterium_CL3	f__Bifidobacteriaceae	77	464	50.3409	0.30303	0.608107	0.0325277	1234462	0	128	128	32897	32897	9977	9977	9644.23	9644.23	0.881388	11	1055
SRR7287233_Bifidobacterium_CL5	f__Bifidobacteriaceae	77	464	50.1661	0.530303	0.606006	0.0420314	1065480	0	68	68	39352	39352	22445	22445	15668.8	15668.8	0.896804	11	867
SRR17188289_Bifidobacterium_CL4	k__Bacteria	5449	104	50	0	0.595607	0.0425051	1105616	0	100	100	39237	39237	12620	12620	11056.2	11056.2	0.892909	11	959
SRR12898795_Bifidobacterium_CL3	f__Bifidobacteriaceae	77	464	49.2886	1.22727	0.607738	0.0346324	975203	0	96	96	41423	41423	10882	10882	10158.4	10158.4	0.894908	11	836
SRR12180948_Bifidobacterium_CL5	f__Bifidobacteriaceae	77	464	48.8328	1.9697	0.598661	0.0451116	1128397	0	107	107	36204	36204	11430	11430	10545.8	10545.8	0.87518	11	956
SRR10810034_Bifidobacterium_CL8	f__Bifidobacteriaceae	77	464	48.7348	1.9697	0.595127	0.0351976	1163052	0	95	95	40571	40571	14210	14210	12242.7	12242.7	0.886693	11	958
SRR12898777_Bifidobacterium_CL3	f__Bifidobacteriaceae	77	464	48.5707	0.265152	0.61197	0.0336713	1213388	0	20	20	235650	235650	130463	130463	60669.4	60669.4	0.885972	11	944
SRR10810002_Bifidobacterium_CL3	k__Bacteria	5449	104	48.4326	5.17241	0.61032	0.0421758	1532040	0	108	108	57832	57832	18152	18152	14185.6	14185.6	0.891421	11	1252
SRR12181025_Bifidobacterium_CL8	k__Bacteria	5449	104	48.2759	0	0.593475	0.0318029	1430745	0	95	95	77868	77868	18158	18158	15060.5	15060.5	0.886624	11	1172
SRR7287211_Bifidobacterium_CL3	f__Bifidobacteriaceae	77	464	47.6802	1.02273	0.604757	0.0479454	1182183	0	95	95	45921	45921	14777	14777	12444	12444	0.892122	11	972
SRR10810040_Bifidobacterium_CL3	k__Bacteria	5449	104	46.5517	0	0.596418	0.0536043	1412683	0	124	124	32573	32573	13379	13379	11392.6	11392.6	0.884457	11	1172
SRR12898780_Bifidobacterium_CL3	f__Bifidobacteriaceae	77	464	45.6465	0.909091	0.599361	0.0391903	1057431	0	88	88	59003	59003	14240	14240	12016.3	12016.3	0.893277	11	881
SRR12180995_Bifidobacterium_CL3	f__Bifidobacteriaceae	77	464	45.0747	6.85065	0.595313	0.0477699	1308410	0	122	122	47128	47128	11973	11973	10724.7	10724.7	0.87219	11	1168
SRR7287217_Bifidobacterium_CL5	f__Bifidobacteriaceae	77	464	45.0045	12.9592	0.599929	0.0493415	1372446	0	130	130	35087	35087	11361	11361	10557.3	10557.3	0.89146	11	1161
SRR12898790_Bifidobacterium_CL5	k__Bacteria	5449	104	45	0	0.603981	0.0372988	1134119	0	46	46	94248	94248	32963	32963	24654.8	24654.8	0.888871	11	917
SRR10810006_Bifidobacterium_CL5	f__Bifidobacteriaceae	77	464	44.7969	4.51263	0.612458	0.0436116	996295	0	101	101	31959	31959	9945	9945	9864.31	9864.31	0.903279	11	842
SRR7287236_Bifidobacterium_CL3	k__Bacteria	5449	104	44.5925	16.1442	0.600465	0.0432198	1667224	0	158	158	35758	35758	11444	11444	10552.1	10552.1	0.891346	11	1388
SRR17188290_Bifidobacterium_CL3	f__Bifidobacteriaceae	77	464	44.4242	0.606061	0.606079	0.0396384	1067181	0	90	90	66415	66415	13944	13944	11857.6	11857.6	0.878756	11	901
SRR12181024_Bifidobacterium_CL3	f__Bifidobacteriaceae	77	464	44.2576	0.757576	0.604372	0.0388496	1164643	0	83	83	54534	54534	19007	19007	14031.8	14031.8	0.885857	11	945
SRR12180938_Bifidobacterium_CL3	f__Bifidobacteriaceae	77	464	44.154	10.3636	0.601642	0.0412693	1487806	0	167	167	40743	40743	9213	9213	8909.02	8909.02	0.874623	11	1228
SRR12180944_Bifidobacterium_CL8	f__Bifidobacteriaceae	77	464	43.965	0.151515	0.593228	0.0334282	1066654	0	121	121	31758	31758	8807	8807	8815.32	8815.32	0.875334	11	925
SRR7287201_Bifidobacterium_CL8	k__Bacteria	5449	104	43.8871	0	0.594443	0.0386731	1448360	0	105	105	57069	57069	18146	18146	13793.9	13793.9	0.883367	11	1164
SRR12180981_Bifidobacterium_CL3	f__Bifidobacteriaceae	77	464	43.5758	1.06061	0.607864	0.034081	1058645	0	115	115	34520	34520	8996	8996	9205.61	9205.61	0.890831	11	903
SRR7287200_Bifidobacterium_CL8	k__Bacteria	5449	104	43.2602	0	0.595575	0.0394384	1332913	0	99	99	43457	43457	16885	16885	13463.8	13463.8	0.890245	11	1063
SRR11267072_Bifidobacterium_CL4	k__Bacteria	5449	104	42.8213	0	0.596615	0.0447833	760046	0	51	51	39905	39905	17977	17977	14902.9	14902.9	0.908411	11	646
SRR12180988_Bifidobacterium_CL3	k__Bacteria	5449	104	42.79	0	0.60075	0.043361	1233901	0	100	100	54530	54530	14717	14717	12339	12339	0.883385	11	1025
SRR10810006_Bifidobacterium_CL3	k__Bacteria	5449	104	42.3511	13.9498	0.60264	0.0459381	1553368	0	167	167	36544	36544	9431	9431	9301.6	9301.6	0.894358	11	1323
SRR17188284_Bifidobacterium_CL3	k__Bacteria	5449	104	42.3511	0	0.601069	0.0403086	815832	0	86	86	28585	28585	10064	10064	9486.42	9486.42	0.884967	11	688
SRR10810029_Bifidobacterium_CL3	f__Bifidobacteriaceae	77	464	42.074	6.56566	0.598902	0.0520423	1215725	0	132	132	41143	41143	8753	8753	9210.04	9210.04	0.883764	11	1033
SRR7287243_Bifidobacterium_CL3	f__Bifidobacteriaceae	77	464	42.0657	0.840909	0.603739	0.054249	996548	0	106	106	26006	26006	9600	9600	9401.4	9401.4	0.880725	11	861
SRR10810039_Bifidobacterium_CL4	k__Bacteria	5449	104	41.3793	6.89655	0.599441	0.0477523	1024427	0	89	89	48956	48956	14073	14073	11510.4	11510.4	0.890471	11	876
SRR12180991_Bifidobacterium_CL3	k__Bacteria	5449	104	41.3636	0	0.601746	0.0410975	1518565	0	121	121	51036	51036	14863	14863	12550.1	12550.1	0.879269	11	1278
SRR12180964_Bifidobacterium_CL3	f__Bifidobacteriaceae	77	464	41.1901	0.681818	0.612669	0.043346	909620	0	100	100	88902	88902	8242	8242	9096.2	9096.2	0.893596	11	842
SRR7287194_Bifidobacterium_CL4	f__Bifidobacteriaceae	77	464	40.8182	0.151515	0.607226	0.0395922	832768	0	55	55	52215	52215	18424	18424	15141.2	15141.2	0.912656	11	693
SRR7287228_Bifidobacterium_CL8	k__Bacteria	5449	104	40.5172	0	0.58927	0.0407523	1136803	0	109	109	38866	38866	11062	11062	10429.4	10429.4	0.889456	11	963
SRR12898779_Bifidobacterium_CL5	f__Bifidobacteriaceae	77	464	40.3651	3.97727	0.605454	0.0429504	1030800	0	77	77	48204	48204	16508	16508	13387	13387	0.885969	11	878
SRR10810030_Bifidobacterium_CL6	k__Bacteria	5449	104	40.2821	0	0.598844	0.0367329	1323639	0	85	85	91077	91077	18423	18423	15572.2	15572.2	0.878866	11	1117
SRR10810005_Bifidobacterium_CL1	k__Bacteria	5449	104	40	1.72414	0.594925	0.0354321	1007849	0	73	73	39005	39005	18354	18354	13806.2	13806.2	0.873679	11	860
SRR12898789_Bifidobacterium_CL5	f__Bifidobacteriaceae	77	464	38.7298	8.27273	0.600797	0.0456227	1138977	0	113	113	40879	40879	10869	10869	10079.4	10079.4	0.893565	11	969
SRR7287200_Bifidobacterium_CL5	f__Bifidobacteriaceae	77	464	38.5639	0.939394	0.589785	0.0594868	882880	0	98	98	47095	47095	8999	8999	9008.98	9008.98	0.878766	11	750
SRR12181045_Bifidobacterium_CL8	k__Bacteria	5449	104	38.4013	0	0.598744	0.037666	640389	0	86	86	29530	29530	7415	7415	7446.38	7446.38	0.897861	11	594
SRR11267042_Bifidobacterium_CL4	k__Bacteria	5449	104	37.3511	0	0.602222	0.0400869	668436	0	48	48	50040	50040	18008	18008	13925.8	13925.8	0.914038	11	562
SRR7287196_Bifidobacterium_CL5	f__Bifidobacteriaceae	77	464	37.2973	0.909091	0.597995	0.0499802	1002647	0	106	106	22813	22813	10044	10044	9458.93	9458.93	0.898315	11	819
SRR12180980_Bifidobacterium_CL3	f__Bifidobacteriaceae	77	464	37.048	0	0.611022	0.0333447	748644	0	97	97	17880	17880	7397	7397	7717.98	7717.98	0.893532	11	669
SRR12180942_Bifidobacterium_CL5	k__Bacteria	5449	104	36.8339	0	0.604802	0.0331777	745548	0	78	78	34902	34902	9557	9557	9558.31	9558.31	0.891456	11	633
SRR11267073_Bifidobacterium_CL4	k__Bacteria	5449	104	36.8025	0	0.595615	0.0456233	796181	0	55	55	41061	41061	19055	19055	14476	14476	0.905292	11	675
SRR7287225_Bifidobacterium_CL3	k__Bacteria	5449	104	36.5517	0	0.596267	0.0454963	844036	0	46	46	79136	79136	22042	22042	18348.6	18348.6	0.881926	11	680
SRR12898774_Bifidobacterium_CL5	k__Bacteria	5449	104	36.5204	1.72414	0.604457	0.0387511	1035843	0	74	74	62607	62607	16698	16698	13997.9	13997.9	0.903167	11	831
SRR12898780_Bifidobacterium_CL8	k__Bacteria	5449	104	36.5204	3.44828	0.588651	0.0385456	1101126	0	114	114	25130	25130	10282	10282	9659	9659	0.882857	11	913
SRR12181029_Bifidobacterium_CL3	f__Bifidobacteriaceae	77	464	36.3939	0.30303	0.604316	0.033615	959222	0	96	96	55055	55055	11091	11091	9991.9	9991.9	0.886676	11	836
SRR17188296_Bifidobacterium_CL3	f__Bifidobacteriaceae	77	464	36.053	1.81818	0.594675	0.046237	1013402	0	87	87	62209	62209	12627	12627	11648.3	11648.3	0.876076	11	897
SRR17188291_Bifidobacterium_CL8	f__Bifidobacteriaceae	77	464	35.6295	0.909091	0.604202	0.0303848	798642	0	93	93	19008	19008	9114	9114	8587.55	8587.55	0.910944	11	702
SRR17188288_Bifidobacterium_CL3	k__Bacteria	5449	104	35.3448	0	0.604994	0.0382736	1066350	0	104	104	40378	40378	11155	11155	10253.4	10253.4	0.879446	11	903
SRR12898780_Bifidobacterium_CL5	f__Bifidobacteriaceae	77	464	35.1807	5.54293	0.594144	0.0534425	826843	0	101	101	22514	22514	7911	7911	8186.56	8186.56	0.869597	11	728
SRR7287234_Bifidobacterium_CL4	k__Bacteria	5449	104	34.8276	0	0.604393	0.0399703	805842	0	48	48	51559	51559	22043	22043	16788.4	16788.4	0.913226	11	679
SRR10810037_Bifidobacterium_CL1	k__Bacteria	5449	104	34.7962	1.72414	0.597255	0.0301787	1200313	0	84	84	55021	55021	16834	16834	14289.4	14289.4	0.877902	11	1009
SRR12898773_Bifidobacterium_CL8	k__Bacteria	5449	104	34.7962	3.44828	0.591902	0.0310619	1261410	0	112	112	39518	39518	13071	13071	11262.6	11262.6	0.889929	11	1047
SRR12180960_Bifidobacterium_CL5	k__Bacteria	5449	104	34.4828	0	0.605922	0.0388015	885943	0	80	80	72881	72881	11905	11905	11074.3	11074.3	0.89095	11	738
SRR12180984_Bifidobacterium_CL4	k__Bacteria	5449	104	34.4828	3.44828	0.594196	0.0328279	1115967	0	78	78	68680	68680	16815	16815	14307.3	14307.3	0.897166	11	912
SRR11267078_Bifidobacterium_CL4	k__Bacteria	5449	104	34.1379	0	0.602063	0.0418565	742570	0	50	50	32603	32603	18823	18823	14851.4	14851.4	0.915794	11	627
SRR17188284_Bifidobacterium_CL5	f__Bifidobacteriaceae	77	464	34.0152	0.75	0.602051	0.0415674	751843	0	72	72	56036	56036	11371	11371	10442.3	10442.3	0.886803	11	639
SRR11267080_Bifidobacterium_CL4	f__Bifidobacteriaceae	77	464	33.5505	0.69697	0.602135	0.0397963	731455	0	53	53	55802	55802	15181	15181	13801	13801	0.908698	11	642
SRR7287212_Bifidobacterium_CL3	k__Bacteria	5449	104	33.3856	10.3448	0.590098	0.0513228	1385823	0	145	145	59647	59647	10072	10072	9557.4	9557.4	0.872841	11	1173
SRR17188276_Bifidobacterium_CL8	f__Bifidobacteriaceae	77	464	33.3433	0	0.59227	0.039536	839414	0	80	80	42092	42092	12410	12410	10492.7	10492.7	0.876619	11	704
SRR7287240_Bifidobacterium_CL3	f__Bifidobacteriaceae	77	464	33.2197	0.909091	0.592049	0.0512704	856731	0	91	91	22521	22521	10699	10699	9414.63	9414.63	0.874489	11	729
SRR10810007_Bifidobacterium_CL1	k__Bacteria	5449	104	33.1034	0	0.599158	0.0266199	1052153	0	55	55	60416	60416	24293	24293	19130.1	19130.1	0.885496	11	914
SRR10810004_Bifidobacterium_CL5	k__Bacteria	5449	104	32.7586	0	0.588741	0.0593637	645785	0	74	74	25103	25103	8752	8752	8726.82	8726.82	0.882441	11	532
SRR12180947_Bifidobacterium_CL3	k__Bacteria	5449	104	32.7586	0	0.595036	0.0438565	881058	0	94	94	51026	51026	9438	9438	9372.96	9372.96	0.879083	11	735
SRR11267075_Bifidobacterium_CL4	f__Bifidobacteriaceae	77	464	32.5783	0.606061	0.597564	0.0445344	764703	0	51	51	39896	39896	18510	18510	14994.2	14994.2	0.906386	11	647
SRR7287216_Bifidobacterium_CL4	f__Bifidobacteriaceae	77	464	32.3586	0	0.592605	0.0480445	725266	0	55	55	65534	65534	14761	14761	13186.7	13186.7	0.903093	11	622
SRR12181053_Bifidobacterium_CL5	k__Bacteria	5449	104	32.2414	0	0.606104	0.0415618	629351	0	72	72	24177	24177	9012	9012	8740.99	8740.99	0.897146	11	526
SRR11267071_Bifidobacterium_CL4	f__Bifidobacteriaceae	77	464	32.1616	0.606061	0.599038	0.0443427	774568	0	50	50	39113	39113	17432	17432	15491.4	15491.4	0.913251	11	656
SRR7287234_Bifidobacterium_CL3	f__Bifidobacteriaceae	77	464	32.0106	8.29004	0.594745	0.047772	1137742	0	133	133	27387	27387	8552	8552	8554.45	8554.45	0.86737	11	962
SRR12180974_Bifidobacterium_CL5	k__Bacteria	5449	104	32.0063	0	0.600687	0.0378234	796884	0	84	84	34871	34871	9625	9625	9486.71	9486.71	0.906801	11	706
SRR12898773_Bifidobacterium_CL4	k__Bacteria	5449	104	32.0063	0	0.597309	0.031215	1023059	0	40	40	153868	153868	30941	30941	25576.5	25576.5	0.900076	11	822
SRR11267074_Bifidobacterium_CL4	f__Bifidobacteriaceae	77	464	31.9419	0.606061	0.599312	0.0427372	788993	0	51	51	39905	39905	18584	18584	15470.5	15470.5	0.905514	11	676
SRR11267081_Bifidobacterium_CL4	k__Bacteria	5449	104	31.8966	0	0.603732	0.0371724	729608	0	55	55	47846	47846	15687	15687	13265.6	13265.6	0.912545	11	618
SRR12180984_Bifidobacterium_CL5	k__Bacteria	5449	104	31.8966	0	0.601196	0.035831	977898	0	69	69	73600	73600	17054	17054	14172.4	14172.4	0.892214	11	820
SRR10810030_Bifidobacterium_CL5	f__Bifidobacteriaceae	77	464	31.8768	9.03788	0.602809	0.0506098	940348	0	99	99	49199	49199	9416	9416	9498.46	9498.46	0.895428	11	806
SRR7287228_Bifidobacterium_CL5	f__Bifidobacteriaceae	77	464	31.7772	5.25649	0.596153	0.0461317	824109	0	99	99	30257	30257	8586	8586	8324.33	8324.33	0.895355	11	728
SRR17188273_Bifidobacterium_CL3	f__Bifidobacteriaceae	77	464	31.7038	0.227273	0.604976	0.0358988	889395	0	94	94	26188	26188	10688	10688	9461.65	9461.65	0.874978	11	754
SRR7287239_Bifidobacterium_CL3	f__Bifidobacteriaceae	77	464	31.6944	0.151515	0.600526	0.0510413	850220	0	86	86	30443	30443	10184	10184	9886.28	9886.28	0.890494	11	698
SRR7287230_Bifidobacterium_CL3	k__Bacteria	5449	104	31.6614	0	0.601568	0.0445349	1008365	0	99	99	35715	35715	10810	10810	10185.5	10185.5	0.887269	11	849
SRR12180959_Bifidobacterium_CL3	f__Bifidobacteriaceae	77	464	31.6061	0.151515	0.60472	0.0374255	814982	0	98	98	29632	29632	8387	8387	8316.14	8316.14	0.879267	11	712
SRR12180974_Bifidobacterium_CL3	f__Bifidobacteriaceae	77	464	31.4188	0	0.600777	0.0374644	819133	0	92	92	22426	22426	8890	8890	8903.62	8903.62	0.883843	11	688
SRR11267079_Bifidobacterium_CL4	k__Bacteria	5449	104	31.2226	0	0.601747	0.0362722	688450	0	50	50	38366	38366	17616	17616	13769	13769	0.909609	11	588
SRR10810007_Bifidobacterium_CL8	k__Bacteria	5449	104	31.2069	0	0.594078	0.0405456	1247683	0	106	106	33387	33387	13079	13079	11770.6	11770.6	0.881592	11	1016
SRR7287195_Bifidobacterium_CL1	f__Bifidobacteriaceae	77	464	31.2053	0	0.586885	0.0294383	660778	0	78	78	28450	28450	8843	8843	8471.51	8471.51	0.860722	11	594
SRR12180972_Bifidobacterium_CL3	k__Bacteria	5449	104	31.1912	0	0.601546	0.0376483	738373	0	98	98	23820	23820	7437	7437	7534.42	7534.42	0.87648	11	635
SRR10810029_Bifidobacterium_CL1	k__Bacteria	5449	104	31.0345	0	0.595996	0.0394449	971216	0	79	79	43676	43676	15104	15104	12293.9	12293.9	0.874943	11	843
SRR12180992_Bifidobacterium_CL8	k__Bacteria	5449	104	31.0345	0	0.580286	0.0465366	754676	0	85	85	32251	32251	9121	9121	8878.54	8878.54	0.871069	11	660
SRR12181023_Bifidobacterium_CL8	k__Bacteria	5449	104	31.0345	0	0.588553	0.036296	1044978	0	111	111	28677	28677	10072	10072	9414.22	9414.22	0.880255	11	862
SRR12180978_Bifidobacterium_CL3	f__Bifidobacteriaceae	77	464	30.9589	3.52273	0.596811	0.0459044	779952	0	87	87	38237	38237	9182	9182	8964.97	8964.97	0.874286	11	648
SRR7287216_Bifidobacterium_CL3	f__Bifidobacteriaceae	77	464	30.3705	0.227273	0.599144	0.0494098	943803	0	88	88	36251	36251	12143	12143	10725	10725	0.873446	11	771
SRR12181007_Bifidobacterium_CL3	f__Bifidobacteriaceae	77	464	30.3119	0	0.606691	0.03702	717177	0	88	88	21141	21141	8265	8265	8149.74	8149.74	0.888435	11	596
SRR17188282_Bifidobacterium_CL3	f__Bifidobacteriaceae	77	464	30.2374	4.95671	0.589539	0.0522737	994740	0	104	104	30260	30260	10622	10622	9564.81	9564.81	0.876943	11	843
SRR12898774_Bifidobacterium_CL8	k__Bacteria	5449	104	30.1724	0	0.593182	0.0293201	1053011	0	94	94	49463	49463	11458	11458	11202.2	11202.2	0.889148	11	839
SRR12898789_Bifidobacterium_CL8	k__Bacteria	5449	104	30.1724	0	0.585365	0.0427016	940922	0	96	96	25539	25539	11278	11278	9801.27	9801.27	0.886061	11	788
SRR7287215_Bifidobacterium_CL8	k__Bacteria	5449	104	30.1724	0	0.584631	0.0395703	924982	0	95	95	25804	25804	10368	10368	9736.65	9736.65	0.870294	11	778
SRR12180990_Bifidobacterium_CL8	f__Bifidobacteriaceae	77	464	30.1109	0.353535	0.587254	0.039901	917058	0	107	107	22314	22314	9111	9111	8570.64	8570.64	0.88091	11	792
SRR10810036_Bifidobacterium_CL3	k__Bacteria	5449	104	29.3678	0	0.605497	0.0357986	973429	0	81	81	68680	68680	14287	14287	12017.6	12017.6	0.888542	11	814
SRR12180999_Bifidobacterium_CL8	k__Bacteria	5449	104	28.4483	0	0.584305	0.0383799	816877	0	95	95	35709	35709	8610	8610	8598.71	8598.71	0.882361	11	727
SRR7287229_Bifidobacterium_CL8	k__Bacteria	5449	104	28.2132	0	0.586039	0.0469107	1094079	0	97	97	49305	49305	12405	12405	11279.2	11279.2	0.881606	11	929
SRR17188287_Bifidobacterium_CL3	f__Bifidobacteriaceae	77	464	27.9506	2.95455	0.590935	0.0574999	893616	0	99	99	55379	55379	9385	9385	9026.42	9026.42	0.877986	11	794
SRR10810034_Bifidobacterium_CL1	k__Bacteria	5449	104	27.931	0	0.590828	0.0354445	714397	0	80	80	19009	19009	8962	8962	8929.96	8929.96	0.870608	11	616
SRR10810029_Bifidobacterium_CL8	k__Bacteria	5449	104	27.8997	0	0.586259	0.0465877	942972	0	91	91	25486	25486	11205	11205	10362.3	10362.3	0.878489	11	789
SRR12898778_Bifidobacterium_CL4	k__Bacteria	5449	104	27.8997	0	0.588551	0.0393593	1054810	0	80	80	59292	59292	15104	15104	13185.1	13185.1	0.887254	11	881
SRR12181041_Bifidobacterium_CL3	f__Bifidobacteriaceae	77	464	27.7688	0.454545	0.60905	0.0323359	705850	0	95	95	14688	14688	7365	7365	7430	7430	0.885436	11	633
SRR10810016_Bifidobacterium_CL4	f__Bifidobacteriaceae	77	464	27.7525	0	0.605114	0.0362866	556062	0	29	29	66686	66686	21333	21333	19174.6	19174.6	0.904182	11	482
SRR10810035_Bifidobacterium_CL8	k__Bacteria	5449	104	27.5862	0	0.592024	0.0396498	767006	0	75	75	34003	34003	11192	11192	10226.7	10226.7	0.882895	11	652
SRR12180936_Bifidobacterium_CL5	k__Bacteria	5449	104	27.5862	0	0.597846	0.0510143	738881	0	87	87	21783	21783	8457	8457	8492.89	8492.89	0.893959	11	632
SRR12898779_Bifidobacterium_CL4	k__Bacteria	5449	104	27.5862	0	0.57934	0.0581218	792811	0	75	75	25463	25463	11496	11496	10570.8	10570.8	0.874995	11	670
SRR10810006_Bifidobacterium_CL1	k__Bacteria	5449	104	26.8966	0	0.595925	0.0300825	884864	0	69	69	58227	58227	17236	17236	12824.1	12824.1	0.877059	11	738
SRR12180991_Bifidobacterium_CL7	k__Bacteria	5449	104	26.7241	0	0.579833	0.038643	826886	0	52	52	60539	60539	22098	22098	15901.7	15901.7	0.879224	11	670
SRR10810007_Bifidobacterium_CL4	f__Bifidobacteriaceae	77	464	26.197	4.36688	0.588185	0.0530568	822579	0	86	86	30045	30045	10553	10553	9564.87	9564.87	0.884275	11	686
SRR12180992_Bifidobacterium_CL3	k__Bacteria	5449	104	26.1755	1.72414	0.600973	0.0474414	989503	0	93	93	47930	47930	12491	12491	10639.8	10639.8	0.879892	11	807
SRR12180992_Bifidobacterium_CL5	k__Bacteria	5449	104	25.8621	0	0.596118	0.0481586	813103	0	89	89	28511	28511	9987	9987	9135.99	9135.99	0.884253	11	691
SRR7287194_Bifidobacterium_CL5	k__Bacteria	5449	104	25.8621	0	0.591969	0.0514574	503587	0	34	34	80086	80086	15203	15203	14811.4	14811.4	0.890031	11	409
SRR7287221_Bifidobacterium_CL5	k__Bacteria	5449	104	25.8621	8.62069	0.582168	0.0542685	943116	0	115	115	21441	21441	8183	8183	8201.01	8201.01	0.884597	11	808
SRR12180996_Bifidobacterium_CL8	f__Bifidobacteriaceae	77	464	25.0828	0	0.581289	0.0366238	880651	0	69	69	68440	68440	15637	15637	12763.1	12763.1	0.873209	11	714
SRR10810004_Bifidobacterium_CL8	k__Bacteria	5449	104	25	0	0.590681	0.0386201	1220806	0	107	107	52560	52560	14161	14161	11409.4	11409.4	0.887107	11	995
SRR12181053_Bifidobacterium_CL8	k__Bacteria	5449	104	25	0	0.588481	0.0416145	735298	0	98	98	33603	33603	7199	7199	7503.04	7503.04	0.902546	11	636
SRR12898789_Bifidobacterium_CL3	root	5656	56	25	0	0.596776	0.0420072	599922	0	61	61	25013	25013	11010	11010	9834.79	9834.79	0.883275	11	486
SRR7287239_Bifidobacterium_CL4	k__Bacteria	5449	104	24.9843	0	0.598395	0.0407472	655871	0	63	63	28259	28259	11135	11135	10410.7	10410.7	0.904231	11	575
SRR11267043_Bifidobacterium_CL4	k__Bacteria	5449	104	24.6395	0	0.594854	0.0427072	658083	0	51	51	32664	32664	17998	17998	12903.6	12903.6	0.905399	11	560
SRR12181010_Bifidobacterium_CL3	k__Bacteria	5449	104	24.2476	5.51724	0.597736	0.043863	1055532	0	121	121	24058	24058	8732	8732	8723.4	8723.4	0.89039	11	889
SRR17188286_Bifidobacterium_CL3	k__Bacteria	5449	104	24.1379	0	0.591739	0.0438337	599830	0	53	53	37176	37176	12968	12968	11317.5	11317.5	0.87783	11	504
SRR10810039_Bifidobacterium_CL5	f__Bifidobacteriaceae	77	464	23.7027	1.52778	0.585632	0.061463	612513	0	70	70	50682	50682	8063	8063	8750.19	8750.19	0.880909	11	528
SRR10810040_Bifidobacterium_CL8	k__Bacteria	5449	104	23.2759	1.72414	0.583358	0.04398	861404	0	96	96	38475	38475	9291	9291	8972.96	8972.96	0.879891	11	684
SRR12180988_Bifidobacterium_CL5	k__Bacteria	5449	104	23.0408	1.72414	0.602587	0.0365429	728384	0	74	74	26531	26531	10627	10627	9843.03	9843.03	0.896136	11	583
SRR12181030_Bifidobacterium_CL3	k__Bacteria	5449	104	22.884	0	0.604185	0.0403179	539189	0	76	76	16627	16627	7135	7135	7094.59	7094.59	0.887303	11	476
SRR10810007_Bifidobacterium_CL3	k__Bacteria	5449	104	22.4138	1.72414	0.587411	0.0505141	798352	0	91	91	27753	27753	9144	9144	8773.1	8773.1	0.876122	11	652
SRR7287244_Bifidobacterium_CL3	k__Bacteria	5449	104	22.4138	1.72414	0.590814	0.0535467	611255	0	75	75	22224	22224	8139	8139	8150.07	8150.07	0.873771	11	516
SRR7287236_Bifidobacterium_CL5	k__Bacteria	5449	104	22.4138	2.29885	0.600236	0.0501146	874356	0	86	86	45816	45816	11780	11780	10166.9	10166.9	0.900391	11	769
SRR12181015_Bifidobacterium_CL5	f__Bifidobacteriaceae	77	464	22.3236	0	0.59931	0.0394664	641793	0	73	73	22096	22096	9242	9242	8791.68	8791.68	0.897015	11	557
SRR12181046_Bifidobacterium_CL3	f__Bifidobacteriaceae	77	464	22.0905	0.151515	0.603527	0.0452921	566449	0	79	79	17513	17513	6882	6882	7170.24	7170.24	0.877495	11	511
SRR11267054_Bifidobacterium_CL4	k__Bacteria	5449	104	22.0219	0	0.600686	0.0341142	601391	0	40	40	43995	43995	21226	21226	15034.8	15034.8	0.906322	11	525
SRR7287209_Bifidobacterium_CL8	k__Bacteria	5449	104	21.4734	0	0.587312	0.0448901	852763	0	82	82	33337	33337	11382	11382	10399.5	10399.5	0.870832	11	702
SRR10914162_Bifidobacterium_CL4	f__Bifidobacteriaceae	77	464	21.4022	0.151515	0.585343	0.0423318	602298	0	57	57	40654	40654	12134	12134	10566.6	10566.6	0.88462	11	513
SRR10914159_Bifidobacterium_CL3	k__Bacteria	5449	104	21.3166	0	0.58998	0.0545302	737398	0	76	76	24482	24482	11023	11023	9702.61	9702.61	0.868187	11	652
SRR10810007_Bifidobacterium_CL5	k__Bacteria	5449	104	20.6897	5.17241	0.592282	0.0522143	665615	0	70	70	36170	36170	10474	10474	9508.79	9508.79	0.871418	11	580
SRR11267069_Bifidobacterium_CL4	k__Bacteria	5449	104	20.6897	0	0.590191	0.0455708	571832	0	48	48	33428	33428	13438	13438	11913.2	11913.2	0.903811	11	474
SRR11267070_Bifidobacterium_CL4	k__Bacteria	5449	104	20.6897	0	0.594431	0.0452936	535250	0	43	43	33426	33426	12383	12383	12447.7	12447.7	0.917214	11	441
SRR12180983_Bifidobacterium_CL5	k__Bacteria	5449	104	20.6897	0	0.594875	0.0463036	727355	0	76	76	41421	41421	9550	9550	9570.46	9570.46	0.888517	11	638
SRR17188278_Bifidobacterium_CL8	k__Bacteria	5449	104	20.6897	0	0.578493	0.0449005	763002	0	78	78	33368	33368	10348	10348	9782.08	9782.08	0.87303	11	636
SRR7287231_Bifidobacterium_CL5	f__Bifidobacteriaceae	77	464	20.3135	0	0.575457	0.055665	725245	0	80	80	55692	55692	8834	8834	9065.56	9065.56	0.87067	11	650
SRR11267068_Bifidobacterium_CL4	k__Bacteria	5449	104	20.0627	0	0.596048	0.0428637	547661	0	42	42	37325	37325	13671	13671	13039.5	13039.5	0.915915	11	458
SRR12180939_Bifidobacterium_CL5	k__Bacteria	5449	104	19.8276	0	0.60571	0.0335549	819505	0	68	68	46272	46272	13727	13727	12051.5	12051.5	0.896671	11	692
SRR12180954_Bifidobacterium_CL7	k__Bacteria	5449	104	19.8276	0	0.570465	0.0395902	700273	0	56	56	64801	64801	14744	14744	12504.9	12504.9	0.867774	11	587
SRR7287229_Bifidobacterium_CL5	f__Bifidobacteriaceae	77	464	19.4975	0.909091	0.57375	0.0519606	661328	0	78	78	35444	35444	8468	8468	8478.56	8478.56	0.873571	11	576
SRR12180951_Bifidobacterium_CL3	f__Bifidobacteriaceae	77	464	19.4419	0.151515	0.597634	0.0435958	691805	0	81	81	33395	33395	8061	8061	8540.8	8540.8	0.86612	11	613
SRR17188300_Bifidobacterium_CL3	f__Bifidobacteriaceae	77	464	19.1288	0.151515	0.591535	0.0450819	598330	0	69	69	26447	26447	8481	8481	8671.45	8671.45	0.868093	11	514
SRR17188288_Bifidobacterium_CL8	k__Bacteria	5449	104	18.9655	0	0.582271	0.0420496	665287	0	75	75	21948	21948	9670	9670	8870.49	8870.49	0.87253	11	582
SRR17188294_Bifidobacterium_CL3	f__Bifidobacteriaceae	77	464	18.8654	0	0.594525	0.0486259	543664	0	52	52	32993	32993	12517	12517	10455.1	10455.1	0.878881	11	468
SRR11267059_Bifidobacterium_CL3	f__Bifidobacteriaceae	77	464	18.8586	0.909091	0.587811	0.059439	532588	0	70	70	24634	24634	7634	7634	7608.4	7608.4	0.871535	11	450
SRR10810038_Bifidobacterium_CL3	k__Bacteria	5449	104	18.3908	0	0.597999	0.0378058	567748	0	45	45	48604	48604	13666	13666	12616.6	12616.6	0.867996	11	478
SRR12181025_Bifidobacterium_CL1	k__Bacteria	5449	104	18.1034	0	0.589883	0.0347194	702368	0	85	85	18892	18892	8880	8880	8263.15	8263.15	0.876058	11	631
SRR12181002_Bifidobacterium_CL5	k__Bacteria	5449	104	17.8683	0	0.606875	0.0304178	615170	0	39	39	50912	50912	18335	18335	15773.6	15773.6	0.900811	11	521
SRR12181005_Bifidobacterium_CL5	k__Bacteria	5449	104	17.8683	0	0.588081	0.0439595	568179	0	61	61	42714	42714	9968	9968	9314.41	9314.41	0.857531	11	492
SRR10810031_Bifidobacterium_CL4	k__Bacteria	5449	104	17.5862	0	0.587453	0.0390265	617573	0	60	60	24327	24327	11715	11715	10292.9	10292.9	0.891754	11	535
SRR12181052_Bifidobacterium_CL5	k__Bacteria	5449	104	17.2414	0	0.579187	0.0494641	524143	0	68	68	26911	26911	7422	7422	7707.99	7707.99	0.883541	11	464
SRR12898782_Bifidobacterium_CL5	k__Bacteria	5449	104	17.2414	0	0.595115	0.0436667	550645	0	67	67	24708	24708	8022	8022	8218.58	8218.58	0.910943	11	477
SRR7287194_Bifidobacterium_CL8	k__Bacteria	5449	104	17.2414	0	0.577719	0.047353	598672	0	62	62	20643	20643	10146	10146	9656	9656	0.86962	11	496
SRR17188286_Bifidobacterium_CL5	k__Bacteria	5449	104	16.7241	0	0.592218	0.0456735	500454	0	51	51	21284	21284	11677	11677	9812.82	9812.82	0.896618	11	425
SRR11267065_Bifidobacterium_CL4	root	5656	56	16.6667	0	0.601048	0.0343584	537834	0	48	48	23961	23961	11975	11975	11204.9	11204.9	0.90567	11	463
SRR11267076_Bifidobacterium_CL4	k__Bacteria	5449	104	16.5361	0	0.599484	0.0341779	576996	0	42	42	42679	42679	15687	15687	13738	13738	0.907421	11	507
SRR12181012_Bifidobacterium_CL5	k__Bacteria	5449	104	16.3793	0	0.604079	0.0441783	734692	0	82	82	33821	33821	9226	9226	8959.66	8959.66	0.887238	11	643
SRR11267077_Bifidobacterium_CL4	k__Bacteria	5449	104	15.8307	0	0.598119	0.0426108	564103	0	46	46	42017	42017	14027	14027	12263.1	12263.1	0.90752	11	479
SRR12180935_Bifidobacterium_CL5	k__Bacteria	5449	104	15.8307	0	0.593022	0.0428739	793633	0	60	60	73009	73009	15834	15834	13227.2	13227.2	0.894625	11	645
SRR12181023_Bifidobacterium_CL3	k__Bacteria	5449	104	15.674	0	0.596517	0.0461814	511015	0	59	59	48232	48232	8664	8664	8661.27	8661.27	0.861417	11	428
SRR10914158_Bifidobacterium_CL8	k__Bacteria	5449	104	15.5172	0	0.589005	0.0354936	763831	0	79	79	30583	30583	9956	9956	9668.75	9668.75	0.890565	11	637
SRR12180995_Bifidobacterium_CL8	k__Bacteria	5449	104	15.5172	0	0.582522	0.0474842	538967	0	66	66	18430	18430	8833	8833	8166.17	8166.17	0.86914	11	468
SRR12181029_Bifidobacterium_CL8	k__Bacteria	5449	104	15.5172	0	0.573465	0.0433329	568755	0	68	68	25791	25791	8325	8325	8364.04	8364.04	0.866116	11	464
SRR17188277_Bifidobacterium_CL3	k__Bacteria	5449	104	15.2038	0	0.585447	0.0487527	545185	0	61	61	32559	32559	8893	8893	8937.46	8937.46	0.864516	11	481
SRR17188293_Bifidobacterium_CL7	k__Bacteria	5449	104	14.6552	0	0.575313	0.0406462	800479	0	70	70	30812	30812	12904	12904	11435.4	11435.4	0.888619	11	681
SRR10810031_Bifidobacterium_CL5	k__Bacteria	5449	104	14.1379	0	0.586292	0.0443871	550105	0	53	53	43715	43715	11006	11006	10379.3	10379.3	0.890957	11	480
SRR17188293_Bifidobacterium_CL8	k__Bacteria	5449	104	13.9655	1.72414	0.581218	0.0438037	569635	0	68	68	25026	25026	8172	8172	8376.99	8376.99	0.879282	11	493
SRR10810030_Bifidobacterium_CL4	k__Bacteria	5449	104	13.7931	0.862069	0.574838	0.0493079	514731	0	43	43	37762	37762	12214	12214	11970.5	11970.5	0.867068	11	459
SRR10810035_Bifidobacterium_CL6	k__Bacteria	5449	104	13.7931	3.44828	0.592953	0.0429559	659462	0	72	72	49174	49174	10098	10098	9159.19	9159.19	0.87281	11	567
SRR11267067_Bifidobacterium_CL4	k__Bacteria	5449	104	13.7931	0	0.592809	0.044456	503268	0	41	41	34614	34614	13478	13478	12274.8	12274.8	0.9156	11	420
SRR12180994_Bifidobacterium_CL3	k__Bacteria	5449	104	13.7931	0	0.593334	0.0452819	623495	0	75	75	17946	17946	8314	8314	8313.27	8313.27	0.874969	11	553
SRR12181022_Bifidobacterium_CL7	k__Bacteria	5449	104	12.931	0	0.561084	0.0456751	540347	0	57	57	21872	21872	10110	10110	9479.77	9479.77	0.86512	11	460
SRR12181049_Bifidobacterium_CL8	root	5656	56	12.5	4.16667	0.590107	0.0377842	831276	0	66	66	76286	76286	14567	14567	12595.1	12595.1	0.893434	11	686
SRR12898788_Bifidobacterium_CL8	root	5656	56	12.5	0	0.586288	0.0374755	777451	0	76	76	26616	26616	11634	11634	10229.6	10229.6	0.882748	11	650
SRR7287194_Bifidobacterium_CL1	root	5656	56	12.5	0	0.575494	0.042497	514396	0	57	57	28321	28321	8526	8526	9024.49	9024.49	0.861455	11	448
SRR7287200_Bifidobacterium_CL1	root	5656	56	12.5	0	0.588039	0.041543	538082	0	44	44	49866	49866	13053	13053	12229.1	12229.1	0.875413	11	483
SRR7287221_Bifidobacterium_CL3	root	5656	56	12.5	0	0.588487	0.0447247	789238	0	63	63	44355	44355	13730	13730	12527.6	12527.6	0.87148	11	658
SRR7287233_Bifidobacterium_CL6	k__Bacteria	5449	104	12.4138	0	0.592734	0.0395726	662251	0	67	67	33672	33672	10601	10601	9884.34	9884.34	0.873447	11	581
SRR7287196_Bifidobacterium_CL3	k__Bacteria	5449	104	12.2257	0	0.575681	0.0544265	754977	0	80	80	31992	31992	9375	9375	9437.21	9437.21	0.853454	11	621
SRR10810005_Bifidobacterium_CL6	k__Bacteria	5449	104	12.069	0	0.57577	0.0589567	501728	0	53	53	20661	20661	10606	10606	9466.57	9466.57	0.874554	11	431
SRR10810006_Bifidobacterium_CL6	k__Bacteria	5449	104	12.069	0	0.581525	0.0449511	555359	0	59	59	26293	26293	10050	10050	9412.86	9412.86	0.882352	11	472
SRR10810005_Bifidobacterium_CL5	k__Bacteria	5449	104	12.069	0	0.56972	0.0578455	639841	0	72	72	31093	31093	9366	9366	8886.68	8886.68	0.885484	11	544
SRR10810039_Bifidobacterium_CL3	k__Bacteria	5449	104	10.815	5.17241	0.584753	0.0537696	771091	0	88	88	31361	31361	9106	9106	8762.4	8762.4	0.868115	11	640
SRR10810004_Bifidobacterium_CL1	k__Bacteria	5449	104	9.24765	0	0.590284	0.0381984	616541	0	61	61	27244	27244	11081	11081	10107.2	10107.2	0.878214	11	521
SRR17188274_Bifidobacterium_CL3	k__Bacteria	5449	104	8.62069	1.72414	0.577454	0.0483334	703460	0	75	75	50311	50311	10135	10135	9379.47	9379.47	0.861532	11	594
SRR7287200_Bifidobacterium_CL3	k__Bacteria	5449	104	8.38558	0	0.588609	0.0429691	647639	0	68	68	40149	40149	10067	10067	9524.1	9524.1	0.866872	11	549
SRR10914163_Bifidobacterium_CL3	root	5656	56	8.33333	0	0.587598	0.0537752	615164	0	77	77	40278	40278	8032	8032	7989.14	7989.14	0.882413	11	525
SRR17188287_Bifidobacterium_CL8	root	5656	56	8.33333	0	0.587814	0.0341755	582068	0	60	60	34562	34562	11188	11188	9701.13	9701.13	0.880682	11	491
SRR7287208_Bifidobacterium_CL3	root	5656	56	8.33333	0	0.579723	0.0568173	602941	0	69	69	30038	30038	9279	9279	8738.28	8738.28	0.868742	11	518
SRR7287244_Bifidobacterium_CL1	root	5656	56	8.33333	0	0.58916	0.03777	806005	0	79	79	28731	28731	11089	11089	10202.6	10202.6	0.867038	11	726
SRR7287246_Bifidobacterium_CL1	root	5656	56	8.33333	0	0.585019	0.0334939	691470	0	74	74	21714	21714	10071	10071	9344.19	9344.19	0.849175	11	605
SRR12181012_Bifidobacterium_CL7	k__Bacteria	5449	104	6.89655	0	0.56599	0.0454331	644269	0	51	51	36310	36310	18073	18073	12632.7	12632.7	0.868715	11	515
SRR17188293_Bifidobacterium_CL3	k__Bacteria	5449	104	6.89655	0	0.583149	0.0540819	586464	0	62	62	50490	50490	9914	9914	9459.1	9459.1	0.859551	11	525
SRR10810004_Bifidobacterium_CL3	root	5656	56	4.16667	0	0.567273	0.0585361	535215	0	57	57	45778	45778	10201	10201	9389.74	9389.74	0.863464	11	459
SRR12181005_Bifidobacterium_CL6	root	5656	56	4.16667	0	0.579471	0.0484454	502679	0	53	53	39296	39296	9852	9852	9484.51	9484.51	0.855069	11	471
SRR7287201_Bifidobacterium_CL6	root	5656	56	4.16667	0	0.575511	0.0579232	734988	0	76	76	30247	30247	10822	10822	9670.89	9670.89	0.858176	11	645
SRR7287204_Bifidobacterium_CL1	root	5656	56	4.16667	0	0.577563	0.0411536	587015	0	70	70	23671	23671	7859	7859	8385.93	8385.93	0.846438	11	528
SRR7287212_Bifidobacterium_CL8	root	5656	56	4.16667	0	0.573977	0.0414082	565312	0	64	64	23883	23883	8890	8890	8833	8833	0.886206	11	459
SRR7287234_Bifidobacterium_CL8	root	5656	56	4.16667	0	0.579123	0.044983	683941	0	70	70	29284	29284	10137	10137	9770.59	9770.59	0.87074	11	589
SRR7287244_Bifidobacterium_CL8	root	5656	56	4.16667	0	0.58027	0.048622	545651	0	65	65	23031	23031	8325	8325	8394.63	8394.63	0.892928	11	451

## Sheet: Table S6
Table S6. Carbohydrate Esterase (CE) profiling of B. asteroides-related strains
Strain code	Cluster	CE1	CE2	CE8	CE9		Average	CE1	CE2	CE8	CE9
GCA_003202695.1	CL1	1	0	0	1		CL1	1	0	0	1	Bifidobacterium sp. nov
GCA_003202715.1	CL8	1	0	0	1		CL2	1	0	1	0.8	Bifidobacterium sp. nov
GCA_003202755.1	CL7	2	0	0	1		CL3	0.933333	0.533333	0	0.966667	Bifidobacterium choladohabitans
GCA_003202855.1	CL6	1	0	1	1		CL4	1	0	0	1	Bifidobacterium mizhiense
GCA_003688305.1	CL4	1	0	0	1		CL5	1	0	0	1	Bifidobacterium apousia
GCA_003688325.1	CL8	1	0	0	1		CL6	1	0	1	1	Bifidobacterium asteroides
GCA_009683175.1	CL3	1	0	0	1		CL7	2	0	0	1	Bifidobacterium sp. nov
GCA_016100595.1	CL8	1	0	0	1		CL8	1.125	0.125	0	1	Bifidobacterium polysaccharolyticum
GCA_016100645.1	CL3	1	1	0	1
GCA_016100655.1	CL3	1	0	0	1
DSM20089	CL6	1	0	1	1
GCA_016100735.1	CL3	1	0	0	1
GCA_016100765.1	CL3	1	0	0	1
GCA_016100775.1	CL3	1	0	0	1
GCA_016100785.1	CL5	1	0	0	1
GCA_016101165.1	CL6	1	0	1	1
GCA_016101375.1	CL6	1	0	1	1
GCA_000304215.1	CL6	1	0	1	1
GCA_000499185.1	CL4	1	0	0	1
GCA_000499285.1	CL3	1	1	0	1
GCA_000967185.1	CL5	1	0	0	1
GCA_000967265.1	CL3	1	1	0	1
GCA_000970835.1	CL8	1	0	0	1
GCA_002846895.1	CL5	1	0	0	1
GCA_016101415.1	CL8	1	0	0	1
GCA_016101425.1	CL5	1	0	0	1
GCA_016102155.1	CL6	1	0	1	1
GCA_016102205.1	CL6	1	0	1	1
GCA_016102215.1	CL6	1	0	1	1
GCA_017349335.1	CL8	3	0	0	1
GCA_019469425.1	CL2	1	0	1	1
JCM34586	CL3	1	0	0	1
JCM34587	CL5	1	0	0	1
JCM34588	CL8	1	1	0	1
JCM34710	CL4	1	0	0	1
SRR10810008_Bifidobacterium_CL2	CL2	1	0	1	1
SRR10810011_Bifidobacterium_CL2	CL2	1	0	1	1
SRR10810012_Bifidobacterium_CL2	CL2	1	0	1	1
SRR10810013_Bifidobacterium_CL2	CL2	1	0	1	1
SRR10810015_Bifidobacterium_CL2	CL2	1	0	1	1
SRR10810017_Bifidobacterium_CL2	CL2	1	0	1	1
SRR10810018_Bifidobacterium_CL3	CL3	1	1	0	1
SRR10810019_Bifidobacterium_CL2	CL2	1	0	1	1
SRR7287216_Bifidobacterium_CL8	CL8	1	0	0	1
SRR7287220_Bifidobacterium_CL1	CL1	1	0	0	1
SRR7287226_Bifidobacterium_CL3	CL3	1	0	0	1
SRR7287227_Bifidobacterium_CL3	CL3	0	1	0	1
SRR7986801_Bifidobacterium_CL8	CL8	1	1	0	1
SRR10810020_Bifidobacterium_CL2	CL2	1	0	1	1
SRR10810021_Bifidobacterium_CL2	CL2	1	0	1	1
SRR10810022_Bifidobacterium_CL2	CL2	1	0	1	1
SRR10810024_Bifidobacterium_CL2	CL2	1	0	1	1
SRR10810025_Bifidobacterium_CL2	CL2	1	0	1	1
SRR10810026_Bifidobacterium_CL2	CL2	1	0	1	1
SRR10810027_Bifidobacterium_CL2	CL2	1	0	1	1
SRR10810028_Bifidobacterium_CL2	CL2	1	0	1	1
SRR10810032_Bifidobacterium_CL1	CL1	1	0	0	1
SRR10810036_Bifidobacterium_CL8	CL8	1	0	0	1
SRR10914157_Bifidobacterium_CL2	CL2	1	0	1	1
SRR10914160_Bifidobacterium_CL4	CL4	1	0	0	1
SRR10914165_Bifidobacterium_CL2	CL2	1	0	1	1
SRR11267043_Bifidobacterium_CL2	CL2	1	0	1	0
SRR11267054_Bifidobacterium_CL2	CL2	1	0	1	0
SRR11267065_Bifidobacterium_CL2	CL2	1	0	1	1
SRR11267066_Bifidobacterium_CL2	CL2	1	0	1	1
SRR11267067_Bifidobacterium_CL2	CL2	1	0	1	1
SRR11267068_Bifidobacterium_CL2	CL2	1	0	1	0
SRR11267069_Bifidobacterium_CL2	CL2	1	0	1	0
SRR11267070_Bifidobacterium_CL2	CL2	1	0	1	1
SRR11267076_Bifidobacterium_CL2	CL2	1	0	1	0
SRR11267077_Bifidobacterium_CL2	CL2	1	0	1	0
SRR12180935_Bifidobacterium_CL3	CL3	1	1	0	1
SRR12180937_Bifidobacterium_CL3	CL3	1	1	0	1
SRR12180943_Bifidobacterium_CL3	CL3	1	1	0	1
SRR12180945_Bifidobacterium_CL3	CL3	1	1	0	1
SRR12180948_Bifidobacterium_CL8	CL8	1	0	0	1
SRR12180950_Bifidobacterium_CL8	CL8	1	0	0	1
SRR12180955_Bifidobacterium_CL3	CL3	1	0	0	1
SRR12180960_Bifidobacterium_CL8	CL8	1	0	0	1
SRR12180962_Bifidobacterium_CL3	CL3	0	1	0	1
SRR12181000_Bifidobacterium_CL3	CL3	1	1	0	1
SRR12181004_Bifidobacterium_CL3	CL3	1	1	0	1
SRR12181005_Bifidobacterium_CL3	CL3	1	1	0	1
SRR12181011_Bifidobacterium_CL3	CL3	1	0	0	1
SRR12181055_Bifidobacterium_CL3	CL3	1	0	0	1
SRR12181056_Bifidobacterium_CL3	CL3	1	1	0	1
SRR12898771_Bifidobacterium_CL8	CL8	1	0	0	1
SRR12898772_Bifidobacterium_CL3	CL3	1	0	0	1
SRR12898778_Bifidobacterium_CL3	CL3	1	0	0	0
SRR12898779_Bifidobacterium_CL3	CL3	1	1	0	1
SRR12898781_Bifidobacterium_CL3	CL3	1	1	0	1
SRR12898783_Bifidobacterium_CL5	CL5	1	0	0	1
SRR12898783_Bifidobacterium_CL8	CL8	1	0	0	1
SRR12898785_Bifidobacterium_CL8	CL8	1	0	0	1
SRR12898797_Bifidobacterium_CL3	CL3	1	0	0	1
SRR12898800_Bifidobacterium_CL3	CL3	1	0	0	1
SRR17134011_Bifidobacterium_CL2	CL2	1	0	1	1
SRR17134014_Bifidobacterium_CL2	CL2	1	0	1	1
